# Supplementary material for: Accurate full-scale patient-specific Circle of Willis models including aneurysms: A novel manufacturing approach
Source: PLoS One. 2025 Jul 17;20(7):e0328300. doi: 10.1371/journal.pone.0328300 (PMC12270141; doi:10.1371/journal.pone.0328300)
Supplement: S1 C2M CoW — Surface deviation data from cloud-to-mesh distance calculations for the entire Circle of Willis. (CSV) [file pone.0328300.s001.csv]

filename	//X	Y	Z	C2M signed distances
Cloud_Mesh_Distance_CoW_R0_R1	-1.39870858	-71.38658142	-1006.09460449	-0.096008
Cloud_Mesh_Distance_CoW_R0_R1	42.14804077	-88.43583679	-1006.10748291	-0.08313
Cloud_Mesh_Distance_CoW_R0_R1	46.39575195	-76.81816101	-1006.15270996	-0.037903
Cloud_Mesh_Distance_CoW_R0_R1	46.30501938	-76.64845276	-1006.15313721	-0.037476
Cloud_Mesh_Distance_CoW_R0_R1	39.36824799	-86.90090179	-1006.1081543	0.579218
Cloud_Mesh_Distance_CoW_R0_R1	-2.54358792	-72.0599823	-1006.09057617	-0.100037
Cloud_Mesh_Distance_CoW_R0_R1	41.29319763	-84.21881866	-1006.12011719	-0.070496
Cloud_Mesh_Distance_CoW_R0_R1	-3.65516257	-73.8524704	-1006.08288574	-0.107727
Cloud_Mesh_Distance_CoW_R0_R1	-3.60371947	-73.61946869	-1006.08374023	-0.106873
Cloud_Mesh_Distance_CoW_R0_R1	-3.41829658	-70.46325684	-1006.09448242	-0.09613
Cloud_Mesh_Distance_CoW_R0_R1	-3.64566875	-70.3873291	-1006.09436035	-0.096252
Cloud_Mesh_Distance_CoW_R0_R1	-3.84241891	-70.46912384	-1006.09381104	-0.096802
Cloud_Mesh_Distance_CoW_R0_R1	40.07212448	-83.98287201	-1006.11895752	0.382003
Cloud_Mesh_Distance_CoW_R0_R1	39.93116379	-83.88085938	-1006.11901855	0.555932
Cloud_Mesh_Distance_CoW_R0_R1	46.62952805	-76.50632477	-1006.15411377	-0.036499
Cloud_Mesh_Distance_CoW_R0_R1	1.98177087	-87.25563812	-1006.04748535	-0.143127
Cloud_Mesh_Distance_CoW_R0_R1	1.82772982	-87.24752808	-1006.04724121	-0.143372
Cloud_Mesh_Distance_CoW_R0_R1	-3.62461638	-69.52561951	-1006.097229	-0.093384
Cloud_Mesh_Distance_CoW_R0_R1	-3.1104219	-89.27523804	-1006.03271484	-0.072414
Cloud_Mesh_Distance_CoW_R0_R1	-4.05846882	-71.29341888	-1006.09069824	-0.099915
Cloud_Mesh_Distance_CoW_R0_R1	44.67326736	-86.25196075	-1006.11871338	-0.071899
Cloud_Mesh_Distance_CoW_R0_R1	40.36009216	-84.32891083	-1006.1182251	-0.052131
Cloud_Mesh_Distance_CoW_R0_R1	40.20678711	-84.57534027	-1006.1171875	-0.046231
Cloud_Mesh_Distance_CoW_R0_R1	40.51593018	-84.71561432	-1006.1171875	-0.073425
Cloud_Mesh_Distance_CoW_R0_R1	40.57398987	-84.49832153	-1006.11804199	-0.072571
Cloud_Mesh_Distance_CoW_R0_R1	-1.27364206	-90.9849472	-1006.02996826	0.021819
Cloud_Mesh_Distance_CoW_R0_R1	-1.4096632	-72.95696259	-1006.0894165	-0.101196
Cloud_Mesh_Distance_CoW_R0_R1	-2.10212398	-71.56214905	-1006.09295654	-0.097656
Cloud_Mesh_Distance_CoW_R0_R1	-2.75165582	-70.3959198	-1006.09576416	-0.094849
Cloud_Mesh_Distance_CoW_R0_R1	-2.54871058	-70.37380981	-1006.09613037	-0.094482
Cloud_Mesh_Distance_CoW_R0_R1	-4.33896923	-72.39422607	-1006.08660889	-0.104004
Cloud_Mesh_Distance_CoW_R0_R1	-1.5696013	-72.81962585	-1006.08959961	-0.101013
Cloud_Mesh_Distance_CoW_R0_R1	-1.84888196	-69.68096161	-1006.09954834	0.027503
Cloud_Mesh_Distance_CoW_R0_R1	0.11627376	-87.29679108	-1006.04437256	-0.14624
Cloud_Mesh_Distance_CoW_R0_R1	0.30842912	-87.30258179	-1006.04467773	-0.145935
Cloud_Mesh_Distance_CoW_R0_R1	-0.14776874	-88.80796051	-1006.03894043	-0.151672
Cloud_Mesh_Distance_CoW_R0_R1	-0.28768659	-89.04356384	-1006.03796387	-0.152649
Cloud_Mesh_Distance_CoW_R0_R1	-3.22978282	-69.81616974	-1006.09692383	-0.093689
Cloud_Mesh_Distance_CoW_R0_R1	-3.16765475	-69.99936676	-1006.09643555	-0.094177
Cloud_Mesh_Distance_CoW_R0_R1	-2.83777833	-69.87587738	-1006.09735107	-0.093262
Cloud_Mesh_Distance_CoW_R0_R1	-3.03932977	-69.83973694	-1006.09716797	-0.093445
Cloud_Mesh_Distance_CoW_R0_R1	42.97389603	-86.18726349	-1006.11627197	-0.074341
Cloud_Mesh_Distance_CoW_R0_R1	-6.52104282	-72.60810089	-1006.0824585	-0.108154
Cloud_Mesh_Distance_CoW_R0_R1	-2.41112065	-71.01828766	-1006.09423828	-0.096375
Cloud_Mesh_Distance_CoW_R0_R1	-2.21870732	-71.11393738	-1006.09423828	-0.096375
Cloud_Mesh_Distance_CoW_R0_R1	45.15544128	-75.74302673	-1006.15429688	-0.036316
Cloud_Mesh_Distance_CoW_R0_R1	1.83585668	-86.81839752	-1006.04870605	-0.141907
Cloud_Mesh_Distance_CoW_R0_R1	1.91779029	-87.02009583	-1006.04815674	-0.142456
Cloud_Mesh_Distance_CoW_R0_R1	42.9942131	-73.02855682	-1006.15985107	0.301697
Cloud_Mesh_Distance_CoW_R0_R1	42.96640396	-73.18695831	-1006.15924072	0.212821
Cloud_Mesh_Distance_CoW_R0_R1	44.72267914	-73.05828094	-1006.16247559	-0.028137
Cloud_Mesh_Distance_CoW_R0_R1	44.81105423	-72.91838074	-1006.16308594	-0.027527
Cloud_Mesh_Distance_CoW_R0_R1	-4.55953693	-71.04981995	-1006.09069824	-0.099915
Cloud_Mesh_Distance_CoW_R0_R1	-4.77886295	-70.80146027	-1006.09118652	-0.099426
Cloud_Mesh_Distance_CoW_R0_R1	-6.38002491	-71.73766327	-1006.08557129	-0.105042
Cloud_Mesh_Distance_CoW_R0_R1	41.45303345	-84.10342407	-1006.12072754	-0.069885
Cloud_Mesh_Distance_CoW_R0_R1	40.5825882	-84.03142548	-1006.11956787	-0.049557
Cloud_Mesh_Distance_CoW_R0_R1	42.3576889	-88.84237671	-1006.10650635	-0.062133
Cloud_Mesh_Distance_CoW_R0_R1	-3.83254409	-71.39360046	-1006.09075928	-0.099854
Cloud_Mesh_Distance_CoW_R0_R1	0.77408713	-86.76701355	-1006.04718018	-0.143433
Cloud_Mesh_Distance_CoW_R0_R1	-2.39633203	-70.60483551	-1006.09564209	-0.094971
Cloud_Mesh_Distance_CoW_R0_R1	-3.2121613	-69.40448761	-1006.09832764	-0.092285
Cloud_Mesh_Distance_CoW_R0_R1	-3.70166516	-74.12304688	-1006.08190918	-0.108704
Cloud_Mesh_Distance_CoW_R0_R1	-3.88545203	-74.06157684	-1006.08184814	-0.108765
Cloud_Mesh_Distance_CoW_R0_R1	-3.60581374	-74.27840424	-1006.08154297	-0.10907
Cloud_Mesh_Distance_CoW_R0_R1	-3.14485812	-72.55006409	-1006.0880127	-0.1026
Cloud_Mesh_Distance_CoW_R0_R1	-3.22184157	-72.30432129	-1006.08868408	-0.101929
Cloud_Mesh_Distance_CoW_R0_R1	-3.28967261	-72.11325073	-1006.0892334	-0.101379
Cloud_Mesh_Distance_CoW_R0_R1	41.35057449	-87.50608826	-1006.10931396	-0.081299
Cloud_Mesh_Distance_CoW_R0_R1	2.4337616	-86.8360672	-1006.04962158	0.155703
Cloud_Mesh_Distance_CoW_R0_R1	2.25773382	-86.6909256	-1006.04980469	0.061122
Cloud_Mesh_Distance_CoW_R0_R1	1.77025008	-85.71788788	-1006.05224609	0.261093
Cloud_Mesh_Distance_CoW_R0_R1	1.67820382	-85.89012146	-1006.05151367	0.074917
Cloud_Mesh_Distance_CoW_R0_R1	-1.63505673	-89.88367462	-1006.03302002	-0.157593
Cloud_Mesh_Distance_CoW_R0_R1	-1.8059094	-89.9106369	-1006.03265381	-0.157959
Cloud_Mesh_Distance_CoW_R0_R1	-1.58631349	-90.06056213	-1006.03253174	-0.158081
Cloud_Mesh_Distance_CoW_R0_R1	-1.79177046	-70.32482147	-1006.09753418	-0.093079
Cloud_Mesh_Distance_CoW_R0_R1	43.37131119	-87.99558258	-1006.11090088	-0.079712
Cloud_Mesh_Distance_CoW_R0_R1	-4.04923248	-71.56164551	-1006.08984375	-0.100769
Cloud_Mesh_Distance_CoW_R0_R1	-4.24217129	-71.44954681	-1006.08990479	-0.100708
Cloud_Mesh_Distance_CoW_R0_R1	1.21911931	-87.08766937	-1006.04681396	-0.143799
Cloud_Mesh_Distance_CoW_R0_R1	1.0649308	-87.30096436	-1006.04589844	-0.144714
Cloud_Mesh_Distance_CoW_R0_R1	45.22767258	-76.21632385	-1006.15283203	-0.037781
Cloud_Mesh_Distance_CoW_R0_R1	43.39981842	-86.79035187	-1006.1149292	-0.075684
Cloud_Mesh_Distance_CoW_R0_R1	44.78540421	-76.33309937	-1006.1517334	-0.038879
Cloud_Mesh_Distance_CoW_R0_R1	44.68132019	-76.53024292	-1006.15093994	-0.039673
Cloud_Mesh_Distance_CoW_R0_R1	42.53860855	-86.37729645	-1006.1149292	-0.075684
Cloud_Mesh_Distance_CoW_R0_R1	-3.56281734	-73.39949799	-1006.08453369	-0.106079
Cloud_Mesh_Distance_CoW_R0_R1	-4.1267004	-73.73274994	-1006.08251953	-0.108093
Cloud_Mesh_Distance_CoW_R0_R1	-3.95103574	-73.82015991	-1006.08251953	-0.108093
Cloud_Mesh_Distance_CoW_R0_R1	44.70355606	-85.64839172	-1006.12078857	-0.069824
Cloud_Mesh_Distance_CoW_R0_R1	42.0140686	-73.9465332	-1006.1552124	0.614487
Cloud_Mesh_Distance_CoW_R0_R1	-1.52504015	-71.07595825	-1006.09545898	-0.095154
Cloud_Mesh_Distance_CoW_R0_R1	-1.58063293	-71.23406219	-1006.09484863	-0.095764
Cloud_Mesh_Distance_CoW_R0_R1	45.51933289	-77.74614716	-1006.14825439	-0.042358
Cloud_Mesh_Distance_CoW_R0_R1	45.68318176	-77.66073608	-1006.14880371	-0.041809
Cloud_Mesh_Distance_CoW_R0_R1	45.43188095	-77.59781647	-1006.14862061	-0.041992
Cloud_Mesh_Distance_CoW_R0_R1	45.4075737	-77.84671783	-1006.14770508	-0.042908
Cloud_Mesh_Distance_CoW_R0_R1	-4.01613808	-74.87839508	-1006.07891846	-0.038488
Cloud_Mesh_Distance_CoW_R0_R1	43.71596527	-74.69580078	-1006.15545654	-0.035156
Cloud_Mesh_Distance_CoW_R0_R1	43.54496765	-74.7322998	-1006.15509033	-0.035522
Cloud_Mesh_Distance_CoW_R0_R1	-5.53484154	-72.09450531	-1006.08569336	-0.104919
Cloud_Mesh_Distance_CoW_R0_R1	-5.36595154	-71.9704895	-1006.08636475	-0.104248
Cloud_Mesh_Distance_CoW_R0_R1	-5.75218296	-71.95886993	-1006.08581543	-0.104797
Cloud_Mesh_Distance_CoW_R0_R1	-5.7075243	-72.16933441	-1006.08520508	-0.105408
Cloud_Mesh_Distance_CoW_R0_R1	47.55745316	-74.65769958	-1006.16168213	-0.028931
Cloud_Mesh_Distance_CoW_R0_R1	-6.66294956	-73.24150848	-1006.08013916	0.116199
Cloud_Mesh_Distance_CoW_R0_R1	-3.9641397	-75.48952484	-1006.07696533	0.570258
Cloud_Mesh_Distance_CoW_R0_R1	-3.83412337	-75.42916107	-1006.07739258	0.508166
Cloud_Mesh_Distance_CoW_R0_R1	2.17035961	-88.06794739	-1006.04510498	-0.145508
Cloud_Mesh_Distance_CoW_R0_R1	46.78305435	-76.34574127	-1006.15490723	-0.035706
Cloud_Mesh_Distance_CoW_R0_R1	46.94968033	-76.49921417	-1006.15466309	-0.03595
Cloud_Mesh_Distance_CoW_R0_R1	-1.11258125	-88.04558563	-1006.03997803	-0.150635
Cloud_Mesh_Distance_CoW_R0_R1	44.61424255	-84.33463287	-1006.125	-0.065613
Cloud_Mesh_Distance_CoW_R0_R1	-2.00006127	-72.10160828	-1006.09130859	-0.099304
Cloud_Mesh_Distance_CoW_R0_R1	-2.22336602	-68.20514679	-1006.1038208	1.081926
Cloud_Mesh_Distance_CoW_R0_R1	-2.09417748	-68.5532608	-1006.10290527	0.824481
Cloud_Mesh_Distance_CoW_R0_R1	1.45895374	-85.96755981	-1006.05090332	-0.132236
Cloud_Mesh_Distance_CoW_R0_R1	42.77579117	-84.94761658	-1006.12005615	-0.070557
Cloud_Mesh_Distance_CoW_R0_R1	40.16474533	-84.10731506	-1006.11865234	0.233999
Cloud_Mesh_Distance_CoW_R0_R1	46.9919014	-74.3170166	-1006.16192627	-0.028687
Cloud_Mesh_Distance_CoW_R0_R1	-6.16526699	-73.14494324	-1006.08123779	-0.109375
Cloud_Mesh_Distance_CoW_R0_R1	45.58739471	-77.21849823	-1006.15008545	-0.040527
Cloud_Mesh_Distance_CoW_R0_R1	45.65658188	-77.01920319	-1006.15087891	-0.039734
Cloud_Mesh_Distance_CoW_R0_R1	45.27598572	-77.02360535	-1006.15026855	-0.040344
Cloud_Mesh_Distance_CoW_R0_R1	1.34601688	-87.6703949	-1006.04510498	-0.145508
Cloud_Mesh_Distance_CoW_R0_R1	-3.31711936	-68.7114563	-1006.10046387	0.278042
Cloud_Mesh_Distance_CoW_R0_R1	42.42949295	-87.66452026	-1006.11047363	-0.080139
Cloud_Mesh_Distance_CoW_R0_R1	42.65021133	-87.71876526	-1006.11065674	-0.079956
Cloud_Mesh_Distance_CoW_R0_R1	42.2260704	-87.61628723	-1006.11035156	-0.080261
Cloud_Mesh_Distance_CoW_R0_R1	39.99459076	-87.75643921	-1006.10632324	0.351315
Cloud_Mesh_Distance_CoW_R0_R1	47.0789299	-76.12449646	-1006.15606689	-0.034546
Cloud_Mesh_Distance_CoW_R0_R1	47.02730942	-76.31318665	-1006.15539551	-0.035217
Cloud_Mesh_Distance_CoW_R0_R1	-7.29511642	-71.38326263	-1006.08526611	0.500292
Cloud_Mesh_Distance_CoW_R0_R1	-1.057616	-69.74688721	-1006.10058594	0.560438
Cloud_Mesh_Distance_CoW_R0_R1	41.87729263	-83.12233734	-1006.12463379	-0.006844
Cloud_Mesh_Distance_CoW_R0_R1	41.73001862	-82.87310028	-1006.12524414	0.276316
Cloud_Mesh_Distance_CoW_R0_R1	1.10678637	-85.13466644	-1006.05310059	0.351958
Cloud_Mesh_Distance_CoW_R0_R1	43.69965744	-77.46390533	-1006.14630127	-0.044312
Cloud_Mesh_Distance_CoW_R0_R1	43.46878815	-77.39467621	-1006.14611816	-0.044495
Cloud_Mesh_Distance_CoW_R0_R1	-5.46470547	-74.66426086	-1006.07733154	0.184419
Cloud_Mesh_Distance_CoW_R0_R1	-5.6877985	-74.64962006	-1006.07702637	0.291461
Cloud_Mesh_Distance_CoW_R0_R1	-6.7192955	-73.45162201	-1006.0793457	0.258145
Cloud_Mesh_Distance_CoW_R0_R1	-6.48234177	-73.4803009	-1006.07958984	0.065506
Cloud_Mesh_Distance_CoW_R0_R1	1.33026004	-85.74741364	-1006.05145264	-0.043444
Cloud_Mesh_Distance_CoW_R0_R1	1.14706337	-85.65887451	-1006.05145264	-0.079089
Cloud_Mesh_Distance_CoW_R0_R1	42.62303162	-73.87404633	-1006.15643311	0.097326
Cloud_Mesh_Distance_CoW_R0_R1	42.8862114	-73.48309326	-1006.15814209	0.086305
Cloud_Mesh_Distance_CoW_R0_R1	-5.81763077	-72.9454422	-1006.0824585	-0.108154
Cloud_Mesh_Distance_CoW_R0_R1	43.04230881	-73.40137482	-1006.15869141	0.012945
Cloud_Mesh_Distance_CoW_R0_R1	0.94573009	-85.28741455	-1006.05236816	0.142887
Cloud_Mesh_Distance_CoW_R0_R1	-5.38332081	-73.53518677	-1006.08117676	-0.109436
Cloud_Mesh_Distance_CoW_R0_R1	-6.78449821	-70.617836	-1006.08862305	0.228414
Cloud_Mesh_Distance_CoW_R0_R1	43.96537399	-86.46563721	-1006.11688232	-0.07373
Cloud_Mesh_Distance_CoW_R0_R1	45.26530838	-74.84109497	-1006.1574707	-0.033142
Cloud_Mesh_Distance_CoW_R0_R1	-2.88774037	-75.07332611	-1006.08007813	0.297248
Cloud_Mesh_Distance_CoW_R0_R1	-2.7680614	-72.3729248	-1006.08917236	-0.10144
Cloud_Mesh_Distance_CoW_R0_R1	-3.00358796	-72.31232452	-1006.08898926	-0.101624
Cloud_Mesh_Distance_CoW_R0_R1	-2.49457002	-72.42890167	-1006.0894165	-0.101196
Cloud_Mesh_Distance_CoW_R0_R1	-2.60255408	-72.23238373	-1006.08990479	-0.100708
Cloud_Mesh_Distance_CoW_R0_R1	-4.68978786	-70.28765869	-1006.09301758	-0.097595
Cloud_Mesh_Distance_CoW_R0_R1	-4.74273396	-70.54256439	-1006.09210205	-0.098511
Cloud_Mesh_Distance_CoW_R0_R1	45.2158432	-78.01208496	-1006.14685059	-0.043762
Cloud_Mesh_Distance_CoW_R0_R1	-6.11240101	-73.72962952	-1006.07940674	-0.100491
Cloud_Mesh_Distance_CoW_R0_R1	45.32847977	-78.23014069	-1006.1463623	-0.04425
Cloud_Mesh_Distance_CoW_R0_R1	-0.15003216	-89.28344727	-1006.03735352	-0.153259
Cloud_Mesh_Distance_CoW_R0_R1	-1.28771377	-72.31852722	-1006.09173584	-0.098877
Cloud_Mesh_Distance_CoW_R0_R1	-1.17096114	-72.12988281	-1006.0925293	-0.098083
Cloud_Mesh_Distance_CoW_R0_R1	-1.64152479	-71.98229218	-1006.09228516	-0.098328
Cloud_Mesh_Distance_CoW_R0_R1	-1.58222866	-72.22956848	-1006.09155273	-0.09906
Cloud_Mesh_Distance_CoW_R0_R1	1.9085685	-87.97304535	-1006.04498291	-0.14563
Cloud_Mesh_Distance_CoW_R0_R1	-2.14243531	-86.17957306	-1006.04449463	-0.146118
Cloud_Mesh_Distance_CoW_R0_R1	-2.25258803	-86.36427307	-1006.04370117	-0.146912
Cloud_Mesh_Distance_CoW_R0_R1	42.63426971	-88.52313995	-1006.10797119	-0.082642
Cloud_Mesh_Distance_CoW_R0_R1	-3.07731652	-70.6138916	-1006.09454346	-0.096069
Cloud_Mesh_Distance_CoW_R0_R1	0.04106927	-88.58132172	-1006.04003906	-0.150574
Cloud_Mesh_Distance_CoW_R0_R1	0.31036234	-88.66181946	-1006.04016113	-0.150452
Cloud_Mesh_Distance_CoW_R0_R1	-4.74997711	-71.26042938	-1006.08972168	-0.100891
Cloud_Mesh_Distance_CoW_R0_R1	0.61465335	-90.36797333	-1006.03503418	-0.155579
Cloud_Mesh_Distance_CoW_R0_R1	44.82244873	-84.75267029	-1006.1239624	-0.06665
Cloud_Mesh_Distance_CoW_R0_R1	43.24907303	-77.3141098	-1006.14605713	-0.044556
Cloud_Mesh_Distance_CoW_R0_R1	-5.27560329	-72.366745	-1006.08520508	-0.105408
Cloud_Mesh_Distance_CoW_R0_R1	-1.35671973	-89.6794281	-1006.03417969	-0.156433
Cloud_Mesh_Distance_CoW_R0_R1	-5.31983566	-72.21143341	-1006.08569336	-0.104919
Cloud_Mesh_Distance_CoW_R0_R1	-2.34098506	-74.62873077	-1006.08239746	0.103895
Cloud_Mesh_Distance_CoW_R0_R1	-5.90439987	-73.80654144	-1006.07946777	-0.111145
Cloud_Mesh_Distance_CoW_R0_R1	43.52848434	-84.43809509	-1006.1229248	-0.067688
Cloud_Mesh_Distance_CoW_R0_R1	43.91558838	-78.16552734	-1006.14428711	0.178865
Cloud_Mesh_Distance_CoW_R0_R1	44.12570572	-78.01888275	-1006.1451416	-0.041576
Cloud_Mesh_Distance_CoW_R0_R1	42.12482452	-86.5307312	-1006.11376953	-0.076843
Cloud_Mesh_Distance_CoW_R0_R1	41.8107338	-86.10849762	-1006.11468506	-0.075928
Cloud_Mesh_Distance_CoW_R0_R1	42.03012466	-86.31346893	-1006.11431885	-0.076294
Cloud_Mesh_Distance_CoW_R0_R1	41.854702	-86.42274475	-1006.1137085	-0.076904
Cloud_Mesh_Distance_CoW_R0_R1	-5.27530098	-73.13371277	-1006.08270264	-0.10791
Cloud_Mesh_Distance_CoW_R0_R1	43.94034576	-73.53414917	-1006.15966797	-0.030945
Cloud_Mesh_Distance_CoW_R0_R1	-3.99432969	-68.22112274	-1006.10095215	0.726847
Cloud_Mesh_Distance_CoW_R0_R1	-1.2741468	-69.70074463	-1006.10040283	0.422722
Cloud_Mesh_Distance_CoW_R0_R1	-1.26986384	-69.87180328	-1006.09985352	0.315935
Cloud_Mesh_Distance_CoW_R0_R1	-5.47343445	-68.95758057	-1006.09619141	0.402742
Cloud_Mesh_Distance_CoW_R0_R1	40.74528503	-83.22690582	-1006.12249756	0.429619
Cloud_Mesh_Distance_CoW_R0_R1	-4.36648464	-70.70017242	-1006.09216309	-0.09845
Cloud_Mesh_Distance_CoW_R0_R1	44.94716644	-73.42983246	-1006.16162109	-0.028992
Cloud_Mesh_Distance_CoW_R0_R1	46.61452866	-76.72987366	-1006.15332031	-0.037292
Cloud_Mesh_Distance_CoW_R0_R1	0.43570995	-88.45243835	-1006.04107666	-0.149536
Cloud_Mesh_Distance_CoW_R0_R1	0.57230389	-88.68987274	-1006.04052734	-0.150085
Cloud_Mesh_Distance_CoW_R0_R1	-3.07502675	-75.22792816	-1006.07922363	0.398574
Cloud_Mesh_Distance_CoW_R0_R1	-5.28741932	-75.04286957	-1006.07635498	0.439115
Cloud_Mesh_Distance_CoW_R0_R1	-2.29819703	-69.36407471	-1006.09991455	0.018896
Cloud_Mesh_Distance_CoW_R0_R1	40.78063965	-85.67849731	-1006.11444092	-0.076172
Cloud_Mesh_Distance_CoW_R0_R1	41.01341629	-85.58479309	-1006.1151123	-0.0755
Cloud_Mesh_Distance_CoW_R0_R1	-1.9098413	-86.12168884	-1006.04504395	-0.145569
Cloud_Mesh_Distance_CoW_R0_R1	-2.09130406	-85.93067169	-1006.04541016	-0.145203
Cloud_Mesh_Distance_CoW_R0_R1	45.23667526	-74.25598907	-1006.15936279	-0.03125
Cloud_Mesh_Distance_CoW_R0_R1	42.41912842	-73.21308899	-1006.1583252	0.621696
Cloud_Mesh_Distance_CoW_R0_R1	43.39831161	-84.10127258	-1006.12384033	-0.066772
Cloud_Mesh_Distance_CoW_R0_R1	42.35093307	-76.2250824	-1006.14825439	0.126946
Cloud_Mesh_Distance_CoW_R0_R1	-2.01009059	-70.21081543	-1006.09753418	-0.093079
Cloud_Mesh_Distance_CoW_R0_R1	43.05810547	-77.91532898	-1006.14373779	0.454972
Cloud_Mesh_Distance_CoW_R0_R1	-2.48266339	-68.27111816	-1006.10321045	0.922922
Cloud_Mesh_Distance_CoW_R0_R1	-7.35139751	-70.78178406	-1006.0871582	0.697856
Cloud_Mesh_Distance_CoW_R0_R1	-7.10297775	-70.82360077	-1006.08740234	0.449835
Cloud_Mesh_Distance_CoW_R0_R1	-6.84579468	-69.94252777	-1006.09075928	0.610187
Cloud_Mesh_Distance_CoW_R0_R1	43.28108978	-84.49835968	-1006.12231445	-0.068298
Cloud_Mesh_Distance_CoW_R0_R1	43.18250275	-85.12084961	-1006.12011719	-0.070496
Cloud_Mesh_Distance_CoW_R0_R1	42.96934891	-85.12702179	-1006.11975098	-0.070862
Cloud_Mesh_Distance_CoW_R0_R1	-0.41739082	-72.5395813	-1006.09240723	0.499347
Cloud_Mesh_Distance_CoW_R0_R1	-0.18803239	-72.97939301	-1006.09130859	0.822495
Cloud_Mesh_Distance_CoW_R0_R1	42.70978165	-83.348526	-1006.12524414	-0.065369
Cloud_Mesh_Distance_CoW_R0_R1	0.43714511	-90.26869202	-1006.03503418	-0.155579
Cloud_Mesh_Distance_CoW_R0_R1	-4.34238625	-72.62850189	-1006.08581543	-0.104797
Cloud_Mesh_Distance_CoW_R0_R1	0.05206311	-84.65963745	-1006.05303955	0.483961
Cloud_Mesh_Distance_CoW_R0_R1	-2.70968413	-69.30548859	-1006.09942627	-0.091187
Cloud_Mesh_Distance_CoW_R0_R1	-3.96322656	-70.72041321	-1006.09277344	-0.097839
Cloud_Mesh_Distance_CoW_R0_R1	-3.6447947	-69.77096558	-1006.09643555	-0.094177
Cloud_Mesh_Distance_CoW_R0_R1	40.17630386	-83.87390137	-1006.1194458	0.36659
Cloud_Mesh_Distance_CoW_R0_R1	44.25411224	-77.13205719	-1006.14825439	-0.042358
Cloud_Mesh_Distance_CoW_R0_R1	-0.90932465	-88.33969879	-1006.03930664	-0.151306
Cloud_Mesh_Distance_CoW_R0_R1	46.47762299	-74.67168427	-1006.15997314	-0.03064
Cloud_Mesh_Distance_CoW_R0_R1	-2.92149043	-73.34590912	-1006.08575439	-0.104858
Cloud_Mesh_Distance_CoW_R0_R1	-3.43117976	-70.80440521	-1006.09332275	-0.09729
Cloud_Mesh_Distance_CoW_R0_R1	46.61001968	-74.90583801	-1006.15936279	-0.03125
Cloud_Mesh_Distance_CoW_R0_R1	-2.86253572	-69.43030548	-1006.09875488	-0.091858
Cloud_Mesh_Distance_CoW_R0_R1	41.88637543	-75.06575012	-1006.15130615	0.474499
Cloud_Mesh_Distance_CoW_R0_R1	43.85748291	-75.78488159	-1006.15209961	-0.038513
Cloud_Mesh_Distance_CoW_R0_R1	0.98358852	-89.90396118	-1006.03710938	-0.153503
Cloud_Mesh_Distance_CoW_R0_R1	44.37904739	-74.05271149	-1006.15863037	-0.031982
Cloud_Mesh_Distance_CoW_R0_R1	-2.90181327	-74.68447113	-1006.08129883	-0.07675
Cloud_Mesh_Distance_CoW_R0_R1	-2.50153947	-74.77554321	-1006.08166504	0.160618
Cloud_Mesh_Distance_CoW_R0_R1	43.401371	-76.40297699	-1006.14929199	-0.041321
Cloud_Mesh_Distance_CoW_R0_R1	43.50731659	-76.18699646	-1006.15020752	-0.040405
Cloud_Mesh_Distance_CoW_R0_R1	41.02761078	-88.54895782	-1006.10534668	0.159446
Cloud_Mesh_Distance_CoW_R0_R1	-2.32706141	-74.8134613	-1006.08178711	0.271123
Cloud_Mesh_Distance_CoW_R0_R1	-2.15822864	-74.73567963	-1006.08233643	0.287009
Cloud_Mesh_Distance_CoW_R0_R1	46.6045723	-77.46310425	-1006.15087891	-0.039734
Cloud_Mesh_Distance_CoW_R0_R1	46.75619507	-77.3995285	-1006.15136719	-0.039246
Cloud_Mesh_Distance_CoW_R0_R1	-6.60510635	-72.2258606	-1006.08355713	-0.107056
Cloud_Mesh_Distance_CoW_R0_R1	-6.40202713	-72.12688446	-1006.08422852	-0.106384
Cloud_Mesh_Distance_CoW_R0_R1	-5.53580666	-69.4023056	-1006.09460449	0.052971
Cloud_Mesh_Distance_CoW_R0_R1	-5.7439785	-69.26136017	-1006.09472656	0.285756
Cloud_Mesh_Distance_CoW_R0_R1	-5.97912502	-69.29535675	-1006.09423828	0.401523
Cloud_Mesh_Distance_CoW_R0_R1	-5.18378353	-72.6240387	-1006.08453369	-0.106079
Cloud_Mesh_Distance_CoW_R0_R1	-4.98390675	-72.50521851	-1006.08520508	-0.105408
Cloud_Mesh_Distance_CoW_R0_R1	41.7371254	-85.506073	-1006.11651611	-0.074097
Cloud_Mesh_Distance_CoW_R0_R1	-2.65059638	-87.83867645	-1006.03820801	-0.152405
Cloud_Mesh_Distance_CoW_R0_R1	-0.64812016	-70.21006012	-1006.09973145	0.651525
Cloud_Mesh_Distance_CoW_R0_R1	-2.65637469	-73.14997864	-1006.08679199	-0.103821
Cloud_Mesh_Distance_CoW_R0_R1	43.61701202	-76.99234772	-1006.14770508	-0.042908
Cloud_Mesh_Distance_CoW_R0_R1	-5.90071678	-72.090065	-1006.08514404	-0.105469
Cloud_Mesh_Distance_CoW_R0_R1	-6.05533028	-72.22077179	-1006.08447266	-0.10614
Cloud_Mesh_Distance_CoW_R0_R1	43.17834091	-77.04634094	-1006.14685059	-0.043762
Cloud_Mesh_Distance_CoW_R0_R1	42.90436554	-75.26682281	-1006.15228271	-0.03833
Cloud_Mesh_Distance_CoW_R0_R1	43.69602203	-83.57261658	-1006.1260376	-0.064575
Cloud_Mesh_Distance_CoW_R0_R1	43.81838608	-83.6964798	-1006.12585449	-0.064758
Cloud_Mesh_Distance_CoW_R0_R1	-4.44236183	-73.98711395	-1006.08117676	-0.109436
Cloud_Mesh_Distance_CoW_R0_R1	-1.3275075	-69.03575897	-1006.10253906	0.856403
Cloud_Mesh_Distance_CoW_R0_R1	-1.1789844	-69.1969986	-1006.10223389	0.837904
Cloud_Mesh_Distance_CoW_R0_R1	-1.98125434	-69.49914551	-1006.09997559	0.084832
Cloud_Mesh_Distance_CoW_R0_R1	-1.90458345	-88.26248169	-1006.03796387	-0.152649
Cloud_Mesh_Distance_CoW_R0_R1	43.11616898	-87.66845703	-1006.11157227	-0.079041
Cloud_Mesh_Distance_CoW_R0_R1	-3.13930011	-86.91201782	-1006.04046631	-0.047319
Cloud_Mesh_Distance_CoW_R0_R1	39.96606445	-88.06989288	-1006.10522461	0.554022
Cloud_Mesh_Distance_CoW_R0_R1	44.53625107	-73.46103668	-1006.16088867	-0.029724
Cloud_Mesh_Distance_CoW_R0_R1	44.67770767	-73.26935577	-1006.16174316	-0.02887
Cloud_Mesh_Distance_CoW_R0_R1	44.76680374	-73.39348602	-1006.16143799	-0.029175
Cloud_Mesh_Distance_CoW_R0_R1	-2.66832757	-74.943367	-1006.08081055	0.24872
Cloud_Mesh_Distance_CoW_R0_R1	46.22299957	-76.50502777	-1006.15344238	-0.03717
Cloud_Mesh_Distance_CoW_R0_R1	-1.94628072	-69.08171082	-1006.10137939	0.44601
Cloud_Mesh_Distance_CoW_R0_R1	41.84460831	-87.72935486	-1006.109375	-0.081238
Cloud_Mesh_Distance_CoW_R0_R1	40.93921661	-88.32109833	-1006.10595703	0.027521
Cloud_Mesh_Distance_CoW_R0_R1	-4.98717499	-72.72089386	-1006.08453369	-0.106079
Cloud_Mesh_Distance_CoW_R0_R1	47.20440674	-76.55059814	-1006.15490723	-0.035706
Cloud_Mesh_Distance_CoW_R0_R1	39.42063904	-85.94944763	-1006.11138916	0.398
Cloud_Mesh_Distance_CoW_R0_R1	43.68437576	-72.6142807	-1006.16229248	0.195636
Cloud_Mesh_Distance_CoW_R0_R1	-6.57264137	-70.70455933	-1006.08868408	-0.000406
Cloud_Mesh_Distance_CoW_R0_R1	-6.46304512	-70.53646851	-1006.0894165	-0.023905
Cloud_Mesh_Distance_CoW_R0_R1	-6.58424187	-70.9265213	-1006.08789063	-0.073329
Cloud_Mesh_Distance_CoW_R0_R1	43.25377274	-84.76603699	-1006.12139893	-0.069214
Cloud_Mesh_Distance_CoW_R0_R1	43.65428925	-87.76852417	-1006.11212158	-0.078491
Cloud_Mesh_Distance_CoW_R0_R1	40.92979431	-88.05979156	-1006.10681152	-0.083801
Cloud_Mesh_Distance_CoW_R0_R1	41.5539856	-83.40978241	-1006.12316895	-0.067444
Cloud_Mesh_Distance_CoW_R0_R1	0.17336583	-90.06999969	-1006.03527832	-0.155334
Cloud_Mesh_Distance_CoW_R0_R1	-4.80115318	-74.4169693	-1006.0791626	-0.11145
Cloud_Mesh_Distance_CoW_R0_R1	-4.5842905	-74.51586914	-1006.07922363	-0.111389
Cloud_Mesh_Distance_CoW_R0_R1	41.97010803	-82.93678284	-1006.12542725	0.143256
Cloud_Mesh_Distance_CoW_R0_R1	-5.53513145	-72.37564087	-1006.08477783	-0.105835
Cloud_Mesh_Distance_CoW_R0_R1	1.20221055	-88.50662994	-1006.04211426	-0.148499
Cloud_Mesh_Distance_CoW_R0_R1	1.24947965	-88.68361664	-1006.04162598	-0.148987
Cloud_Mesh_Distance_CoW_R0_R1	43.68470764	-83.35128021	-1006.12677002	-0.063843
Cloud_Mesh_Distance_CoW_R0_R1	47.46192169	-75.53001404	-1006.15869141	-0.031921
Cloud_Mesh_Distance_CoW_R0_R1	-1.22371268	-72.51600647	-1006.09118652	-0.099426
Cloud_Mesh_Distance_CoW_R0_R1	-3.10001874	-72.09165955	-1006.08959961	-0.101013
Cloud_Mesh_Distance_CoW_R0_R1	42.97225952	-86.85240936	-1006.11407471	-0.076538
Cloud_Mesh_Distance_CoW_R0_R1	-3.20129943	-71.95236969	-1006.08990479	-0.100708
Cloud_Mesh_Distance_CoW_R0_R1	-2.06074595	-73.43869019	-1006.08679199	-0.103821
Cloud_Mesh_Distance_CoW_R0_R1	-2.2651341	-73.27280426	-1006.08703613	-0.103577
Cloud_Mesh_Distance_CoW_R0_R1	-2.95000768	-68.16442871	-1006.10284424	0.888138
Cloud_Mesh_Distance_CoW_R0_R1	46.68117905	-75.42547607	-1006.15777588	-0.032837
Cloud_Mesh_Distance_CoW_R0_R1	-3.32248807	-70.63059235	-1006.09405518	-0.096558
Cloud_Mesh_Distance_CoW_R0_R1	47.50960922	-74.47896576	-1006.16223145	-0.028381
Cloud_Mesh_Distance_CoW_R0_R1	39.82940674	-85.16088104	-1006.11462402	0.091381
Cloud_Mesh_Distance_CoW_R0_R1	39.81015396	-84.97193909	-1006.11523438	0.163243
Cloud_Mesh_Distance_CoW_R0_R1	-0.94771957	-85.74069214	-1006.04785156	-0.142761
Cloud_Mesh_Distance_CoW_R0_R1	-0.93168426	-85.92321777	-1006.04724121	-0.143372
Cloud_Mesh_Distance_CoW_R0_R1	-4.77466774	-72.56608582	-1006.08532715	-0.105286
Cloud_Mesh_Distance_CoW_R0_R1	-2.24866748	-89.77419281	-1006.03240967	-0.158203
Cloud_Mesh_Distance_CoW_R0_R1	-6.92565441	-72.68611908	-1006.08154297	0.181144
Cloud_Mesh_Distance_CoW_R0_R1	44.29294968	-84.42287445	-1006.12420654	-0.066406
Cloud_Mesh_Distance_CoW_R0_R1	0.30228484	-89.85684967	-1006.03619385	-0.154419
Cloud_Mesh_Distance_CoW_R0_R1	0.55297852	-89.92816162	-1006.03637695	-0.154236
Cloud_Mesh_Distance_CoW_R0_R1	45.42707825	-76.87159729	-1006.15100098	-0.039612
Cloud_Mesh_Distance_CoW_R0_R1	-0.13886905	-89.78879547	-1006.03570557	-0.154907
Cloud_Mesh_Distance_CoW_R0_R1	-3.10248494	-88.4216156	-1006.03552246	-0.15509
Cloud_Mesh_Distance_CoW_R0_R1	39.76369095	-87.02336121	-1006.10839844	0.239496
Cloud_Mesh_Distance_CoW_R0_R1	42.90709305	-77.80530548	-1006.14385986	0.477184
Cloud_Mesh_Distance_CoW_R0_R1	44.84672165	-86.69143677	-1006.11755371	-0.073059
Cloud_Mesh_Distance_CoW_R0_R1	44.87946701	-86.92326355	-1006.11682129	-0.073792
Cloud_Mesh_Distance_CoW_R0_R1	41.09434891	-84.78284454	-1006.11791992	-0.072693
Cloud_Mesh_Distance_CoW_R0_R1	43.19520187	-84.31419373	-1006.12280273	-0.06781
Cloud_Mesh_Distance_CoW_R0_R1	-2.74982381	-71.36790466	-1006.0925293	-0.098083
Cloud_Mesh_Distance_CoW_R0_R1	45.63463974	-74.12593079	-1006.16040039	-0.030212
Cloud_Mesh_Distance_CoW_R0_R1	45.83403778	-73.97284698	-1006.16125488	-0.029358
Cloud_Mesh_Distance_CoW_R0_R1	43.82703781	-86.30393219	-1006.11724854	-0.073364
Cloud_Mesh_Distance_CoW_R0_R1	0.40626764	-90.96286774	-1006.03271484	0.008468
Cloud_Mesh_Distance_CoW_R0_R1	40.81407166	-87.87458038	-1006.10723877	-0.083374
Cloud_Mesh_Distance_CoW_R0_R1	40.84143448	-87.63166809	-1006.10809326	-0.08252
Cloud_Mesh_Distance_CoW_R0_R1	44.42663956	-86.49651337	-1006.11755371	-0.073059
Cloud_Mesh_Distance_CoW_R0_R1	44.5422287	-86.33150482	-1006.11828613	-0.072327
Cloud_Mesh_Distance_CoW_R0_R1	44.68779755	-86.44504547	-1006.11810303	-0.07251
Cloud_Mesh_Distance_CoW_R0_R1	-1.04265475	-88.46159363	-1006.03869629	-0.151917
Cloud_Mesh_Distance_CoW_R0_R1	46.14870453	-73.00611115	-1006.16491699	-0.025696
Cloud_Mesh_Distance_CoW_R0_R1	46.26171494	-73.21672058	-1006.16442871	-0.026184
Cloud_Mesh_Distance_CoW_R0_R1	46.52233124	-72.98557281	-1006.16558838	-0.025024
Cloud_Mesh_Distance_CoW_R0_R1	46.7420578	-74.6922226	-1006.16027832	-0.030334
Cloud_Mesh_Distance_CoW_R0_R1	46.86687851	-74.50559998	-1006.16113281	-0.02948
Cloud_Mesh_Distance_CoW_R0_R1	47.01145554	-74.73812866	-1006.1605835	-0.030029
Cloud_Mesh_Distance_CoW_R0_R1	-4.78408051	-71.49895477	-1006.08886719	-0.101746
Cloud_Mesh_Distance_CoW_R0_R1	2.05621099	-87.61440277	-1006.04644775	-0.144165
Cloud_Mesh_Distance_CoW_R0_R1	46.7965889	-73.51242828	-1006.16430664	-0.026306
Cloud_Mesh_Distance_CoW_R0_R1	46.6144104	-73.41339874	-1006.16430664	-0.026306
Cloud_Mesh_Distance_CoW_R0_R1	-6.22162819	-72.13024139	-1006.08447266	-0.10614
Cloud_Mesh_Distance_CoW_R0_R1	-6.231534	-72.36075592	-1006.08374023	-0.106873
Cloud_Mesh_Distance_CoW_R0_R1	-1.42826152	-88.9262085	-1006.03656006	-0.154053
Cloud_Mesh_Distance_CoW_R0_R1	-1.51054931	-73.97460938	-1006.08587646	0.118025
Cloud_Mesh_Distance_CoW_R0_R1	-1.28698993	-73.90639496	-1006.08648682	0.250436
Cloud_Mesh_Distance_CoW_R0_R1	45.05230713	-75.24330139	-1006.15576172	-0.034851
Cloud_Mesh_Distance_CoW_R0_R1	-0.83112097	-71.1909256	-1006.09619141	0.122221
Cloud_Mesh_Distance_CoW_R0_R1	47.04386139	-75.93037415	-1006.15667725	-0.033936
Cloud_Mesh_Distance_CoW_R0_R1	2.21471977	-85.71883392	-1006.05291748	0.578075
Cloud_Mesh_Distance_CoW_R0_R1	-4.95141029	-69.89900208	-1006.09393311	-0.09668
Cloud_Mesh_Distance_CoW_R0_R1	44.94474792	-73.81432343	-1006.16033936	-0.030273
Cloud_Mesh_Distance_CoW_R0_R1	-5.0575304	-71.43804932	-1006.08862305	-0.10199
Cloud_Mesh_Distance_CoW_R0_R1	-4.93211079	-71.47434998	-1006.08874512	-0.101868
Cloud_Mesh_Distance_CoW_R0_R1	2.33796597	-87.03139496	-1006.04876709	-0.007859
Cloud_Mesh_Distance_CoW_R0_R1	46.26861572	-75.90340424	-1006.15551758	-0.035095
Cloud_Mesh_Distance_CoW_R0_R1	45.83677673	-75.99848175	-1006.15454102	-0.036072
Cloud_Mesh_Distance_CoW_R0_R1	40.03045654	-88.13411713	-1006.10510254	0.541872
Cloud_Mesh_Distance_CoW_R0_R1	-6.46329403	-70.39237213	-1006.08984375	0.046274
Cloud_Mesh_Distance_CoW_R0_R1	-1.4999001	-71.59091949	-1006.09381104	-0.096802
Cloud_Mesh_Distance_CoW_R0_R1	-1.29707909	-71.54969025	-1006.09423828	-0.096375
Cloud_Mesh_Distance_CoW_R0_R1	-1.29859543	-71.74671936	-1006.09362793	-0.096985
Cloud_Mesh_Distance_CoW_R0_R1	43.37046814	-72.81188965	-1006.16113281	0.212729
Cloud_Mesh_Distance_CoW_R0_R1	-6.74277782	-72.11745453	-1006.08374023	-0.088145
Cloud_Mesh_Distance_CoW_R0_R1	-1.3342731	-72.7026825	-1006.09039307	-0.10022
Cloud_Mesh_Distance_CoW_R0_R1	-4.25950527	-70.16435242	-1006.09411621	-0.096497
Cloud_Mesh_Distance_CoW_R0_R1	-4.10499096	-70.32831573	-1006.09381104	-0.096802
Cloud_Mesh_Distance_CoW_R0_R1	-3.07994771	-86.46531677	-1006.04205322	0.108382
Cloud_Mesh_Distance_CoW_R0_R1	-4.31764221	-71.62995911	-1006.08917236	-0.10144
Cloud_Mesh_Distance_CoW_R0_R1	44.8459549	-74.78542328	-1006.15698242	-0.03363
Cloud_Mesh_Distance_CoW_R0_R1	43.22503281	-83.820755	-1006.12451172	-0.066101
Cloud_Mesh_Distance_CoW_R0_R1	43.39774323	-83.90176392	-1006.12451172	-0.066101
Cloud_Mesh_Distance_CoW_R0_R1	45.1709671	-72.74507141	-1006.16424561	-0.026367
Cloud_Mesh_Distance_CoW_R0_R1	45.80554199	-76.52431488	-1006.152771	-0.037842
Cloud_Mesh_Distance_CoW_R0_R1	-5.5457077	-74.24448395	-1006.07855225	-0.112061
Cloud_Mesh_Distance_CoW_R0_R1	40.69322968	-84.64851379	-1006.11773682	-0.072876
Cloud_Mesh_Distance_CoW_R0_R1	40.88969803	-84.69433594	-1006.11785889	-0.072754
Cloud_Mesh_Distance_CoW_R0_R1	-3.75690627	-70.85076141	-1006.09265137	-0.097961
Cloud_Mesh_Distance_CoW_R0_R1	-4.01911354	-70.86523438	-1006.09216309	-0.09845
Cloud_Mesh_Distance_CoW_R0_R1	42.87349701	-75.59698486	-1006.15112305	-0.03949
Cloud_Mesh_Distance_CoW_R0_R1	44.06922913	-77.00964355	-1006.14837646	-0.042236
Cloud_Mesh_Distance_CoW_R0_R1	43.89377213	-76.87973785	-1006.14849854	-0.042114
Cloud_Mesh_Distance_CoW_R0_R1	-6.16566467	-70.84100342	-1006.08886719	-0.101746
Cloud_Mesh_Distance_CoW_R0_R1	39.86444092	-84.6594696	-1006.11633301	0.225181
Cloud_Mesh_Distance_CoW_R0_R1	45.22343826	-77.73222351	-1006.14782715	-0.042786
Cloud_Mesh_Distance_CoW_R0_R1	45.0672226	-77.64464569	-1006.14788818	-0.042725
Cloud_Mesh_Distance_CoW_R0_R1	44.76317978	-85.46955109	-1006.12145996	-0.069153
Cloud_Mesh_Distance_CoW_R0_R1	46.65106964	-76.14212799	-1006.15533447	-0.035278
Cloud_Mesh_Distance_CoW_R0_R1	46.54266739	-76.32627869	-1006.15454102	-0.036072
Cloud_Mesh_Distance_CoW_R0_R1	44.13697052	-83.98934937	-1006.12536621	-0.065247
Cloud_Mesh_Distance_CoW_R0_R1	44.45966339	-87.3140564	-1006.11486816	-0.075745
Cloud_Mesh_Distance_CoW_R0_R1	44.64776611	-87.36603546	-1006.11499023	-0.075623
Cloud_Mesh_Distance_CoW_R0_R1	46.02243805	-74.43404388	-1006.16003418	-0.030579
Cloud_Mesh_Distance_CoW_R0_R1	1.70069838	-87.7838974	-1006.04528809	-0.145325
Cloud_Mesh_Distance_CoW_R0_R1	0.56920731	-85.16705322	-1006.05212402	0.110154
Cloud_Mesh_Distance_CoW_R0_R1	42.86855698	-76.77958679	-1006.1472168	-0.043396
Cloud_Mesh_Distance_CoW_R0_R1	0.65960598	-87.61914063	-1006.04418945	-0.146423
Cloud_Mesh_Distance_CoW_R0_R1	41.23507309	-85.08657837	-1006.11712646	-0.073486
Cloud_Mesh_Distance_CoW_R0_R1	-0.76254439	-70.07538605	-1006.09997559	0.61788
Cloud_Mesh_Distance_CoW_R0_R1	-3.78291488	-72.30755615	-1006.08776855	-0.102844
Cloud_Mesh_Distance_CoW_R0_R1	-4.07424545	-72.23536682	-1006.08758545	-0.103027
Cloud_Mesh_Distance_CoW_R0_R1	-1.30461955	-74.16270447	-1006.08557129	0.396905
Cloud_Mesh_Distance_CoW_R0_R1	-0.92272973	-69.18136597	-1006.10266113	1.03222
Cloud_Mesh_Distance_CoW_R0_R1	-0.95251727	-69.4757309	-1006.10168457	0.81308
Cloud_Mesh_Distance_CoW_R0_R1	-1.37846279	-73.54375458	-1006.08752441	-0.033098
Cloud_Mesh_Distance_CoW_R0_R1	-1.13881063	-73.49219513	-1006.08807373	0.142205
Cloud_Mesh_Distance_CoW_R0_R1	-2.92952657	-74.10987854	-1006.08319092	-0.107422
Cloud_Mesh_Distance_CoW_R0_R1	-2.70529675	-74.11331177	-1006.08355713	-0.107056
Cloud_Mesh_Distance_CoW_R0_R1	-2.91605067	-73.9274292	-1006.08380127	-0.106812
Cloud_Mesh_Distance_CoW_R0_R1	-3.44231725	-74.80561066	-1006.08007813	-0.083473
Cloud_Mesh_Distance_CoW_R0_R1	46.07540131	-73.21952057	-1006.16412354	-0.026489
Cloud_Mesh_Distance_CoW_R0_R1	-1.81700754	-68.43502808	-1006.10375977	1.060883
Cloud_Mesh_Distance_CoW_R0_R1	-4.56864166	-74.25432587	-1006.08007813	-0.110535
Cloud_Mesh_Distance_CoW_R0_R1	-0.50078464	-88.41018677	-1006.03973389	-0.150879
Cloud_Mesh_Distance_CoW_R0_R1	-0.26009893	-90.15828705	-1006.03430176	-0.156311
Cloud_Mesh_Distance_CoW_R0_R1	-0.6778965	-71.33428955	-1006.09594727	0.241362
Cloud_Mesh_Distance_CoW_R0_R1	-0.65166402	-71.15300751	-1006.09661865	0.305395
Cloud_Mesh_Distance_CoW_R0_R1	40.54649353	-85.55263519	-1006.11450195	-0.076111
Cloud_Mesh_Distance_CoW_R0_R1	-1.8233583	-75.16210938	-1006.08148193	0.825946
Cloud_Mesh_Distance_CoW_R0_R1	-6.33171177	-73.60053253	-1006.07946777	0.000511
Cloud_Mesh_Distance_CoW_R0_R1	45.50417328	-73.62299347	-1006.16186523	-0.028748
Cloud_Mesh_Distance_CoW_R0_R1	45.25618744	-73.59036255	-1006.16156006	-0.029053
Cloud_Mesh_Distance_CoW_R0_R1	45.15442276	-73.75011444	-1006.16088867	-0.029724
Cloud_Mesh_Distance_CoW_R0_R1	41.08009338	-84.98040009	-1006.11724854	-0.073364
Cloud_Mesh_Distance_CoW_R0_R1	44.23524475	-72.68920898	-1006.16296387	-0.027649
Cloud_Mesh_Distance_CoW_R0_R1	-2.93801045	-70.05735016	-1006.09655762	-0.094055
Cloud_Mesh_Distance_CoW_R0_R1	45.44345093	-74.71292114	-1006.15814209	-0.032471
Cloud_Mesh_Distance_CoW_R0_R1	2.08394432	-89.77614594	-1006.03930664	0.054779
Cloud_Mesh_Distance_CoW_R0_R1	-2.11947799	-88.35536957	-1006.03729248	-0.15332
Cloud_Mesh_Distance_CoW_R0_R1	-2.29906678	-88.38307953	-1006.03692627	-0.153687
Cloud_Mesh_Distance_CoW_R0_R1	44.43616104	-87.94612885	-1006.11273193	-0.077881
Cloud_Mesh_Distance_CoW_R0_R1	-1.87590337	-72.87823486	-1006.08892822	-0.101685
Cloud_Mesh_Distance_CoW_R0_R1	1.30147445	-86.3391571	-1006.04943848	-0.141174
Cloud_Mesh_Distance_CoW_R0_R1	40.92671967	-84.11715698	-1006.11987305	-0.07074
Cloud_Mesh_Distance_CoW_R0_R1	40.6137619	-87.78539276	-1006.10717773	-0.083435
Cloud_Mesh_Distance_CoW_R0_R1	-5.74186993	-72.56147766	-1006.0838623	-0.10675
Cloud_Mesh_Distance_CoW_R0_R1	2.03434157	-89.52674866	-1006.04003906	-0.120991
Cloud_Mesh_Distance_CoW_R0_R1	2.21122217	-89.58644867	-1006.04016113	0.062505
Cloud_Mesh_Distance_CoW_R0_R1	-6.72550201	-71.62665558	-1006.08538818	-0.096046
Cloud_Mesh_Distance_CoW_R0_R1	-6.55935478	-71.76435089	-1006.08514404	-0.105469
Cloud_Mesh_Distance_CoW_R0_R1	43.10255814	-87.46780396	-1006.11224365	-0.078369
Cloud_Mesh_Distance_CoW_R0_R1	43.28782272	-87.53347015	-1006.11230469	-0.078308
Cloud_Mesh_Distance_CoW_R0_R1	44.23440552	-73.54424286	-1006.16009521	-0.030518
Cloud_Mesh_Distance_CoW_R0_R1	43.74835587	-86.47330475	-1006.11651611	-0.074097
Cloud_Mesh_Distance_CoW_R0_R1	43.06600952	-77.45960236	-1006.14526367	0.121017
Cloud_Mesh_Distance_CoW_R0_R1	-2.67580295	-87.28334808	-1006.03997803	-0.150635
Cloud_Mesh_Distance_CoW_R0_R1	-2.83227611	-87.16014862	-1006.04016113	-0.150452
Cloud_Mesh_Distance_CoW_R0_R1	-2.67091632	-87.057724	-1006.04071045	-0.149902
Cloud_Mesh_Distance_CoW_R0_R1	-1.71777606	-86.79061127	-1006.04315186	-0.147461
Cloud_Mesh_Distance_CoW_R0_R1	42.57974625	-77.11294556	-1006.14569092	0.293019
Cloud_Mesh_Distance_CoW_R0_R1	42.47362518	-77.316185	-1006.14483643	0.493507
Cloud_Mesh_Distance_CoW_R0_R1	-5.10546303	-72.10361481	-1006.08636475	-0.104248
Cloud_Mesh_Distance_CoW_R0_R1	-4.82723618	-72.18785858	-1006.08654785	-0.104065
Cloud_Mesh_Distance_CoW_R0_R1	-6.4670372	-71.05188751	-1006.08764648	-0.102966
Cloud_Mesh_Distance_CoW_R0_R1	1.74079609	-86.11929321	-1006.05084229	-0.040351
Cloud_Mesh_Distance_CoW_R0_R1	-0.3585856	-88.63668823	-1006.03918457	-0.151428
Cloud_Mesh_Distance_CoW_R0_R1	1.5001055	-87.86501312	-1006.04467773	-0.145935
Cloud_Mesh_Distance_CoW_R0_R1	41.74861526	-86.78462982	-1006.11230469	-0.078308
Cloud_Mesh_Distance_CoW_R0_R1	-3.47947717	-74.46479034	-1006.08111572	-0.109497
Cloud_Mesh_Distance_CoW_R0_R1	45.81292343	-73.68018341	-1006.16217041	-0.028442
Cloud_Mesh_Distance_CoW_R0_R1	-2.24515033	-88.18517303	-1006.03765869	-0.152954
Cloud_Mesh_Distance_CoW_R0_R1	40.6881485	-87.2883606	-1006.10894775	-0.081665
Cloud_Mesh_Distance_CoW_R0_R1	41.08068848	-87.36061859	-1006.109375	-0.081238
Cloud_Mesh_Distance_CoW_R0_R1	40.77684784	-84.14783478	-1006.11950684	-0.071106
Cloud_Mesh_Distance_CoW_R0_R1	40.78591156	-83.9909668	-1006.12005615	-0.070557
Cloud_Mesh_Distance_CoW_R0_R1	-1.23013759	-73.69498444	-1006.08728027	0.173067
Cloud_Mesh_Distance_CoW_R0_R1	-1.53507018	-74.77111816	-1006.08319092	0.676723
Cloud_Mesh_Distance_CoW_R0_R1	-1.73414183	-74.72012329	-1006.08306885	0.512886
Cloud_Mesh_Distance_CoW_R0_R1	44.72262192	-76.13116455	-1006.15234375	-0.038269
Cloud_Mesh_Distance_CoW_R0_R1	44.96658707	-76.18254089	-1006.15252686	-0.038086
Cloud_Mesh_Distance_CoW_R0_R1	-6.33613777	-70.68250275	-1006.08911133	-0.101501
Cloud_Mesh_Distance_CoW_R0_R1	-2.9503572	-89.25047302	-1006.03302002	-0.157593
Cloud_Mesh_Distance_CoW_R0_R1	1.4403702	-88.82569885	-1006.04144287	-0.14917
Cloud_Mesh_Distance_CoW_R0_R1	1.92663646	-88.56354523	-1006.04309082	-0.147522
Cloud_Mesh_Distance_CoW_R0_R1	-0.13644576	-84.6479187	-1006.05273438	0.473055
Cloud_Mesh_Distance_CoW_R0_R1	-4.58171368	-73.24766541	-1006.08343506	-0.107178
Cloud_Mesh_Distance_CoW_R0_R1	43.54223251	-73.88965607	-1006.15783691	-0.032776
Cloud_Mesh_Distance_CoW_R0_R1	43.70615387	-73.9977951	-1006.15777588	-0.032837
Cloud_Mesh_Distance_CoW_R0_R1	-4.91208363	-73.89141846	-1006.08074951	-0.109863
Cloud_Mesh_Distance_CoW_R0_R1	1.99486995	-86.72464752	-1006.04925537	-0.141357
Cloud_Mesh_Distance_CoW_R0_R1	47.06394196	-74.95140076	-1006.15997314	-0.03064
Cloud_Mesh_Distance_CoW_R0_R1	-4.08454609	-73.4892807	-1006.08337402	-0.107239
Cloud_Mesh_Distance_CoW_R0_R1	-1.69790959	-71.73640442	-1006.09301758	-0.097595
Cloud_Mesh_Distance_CoW_R0_R1	-4.42260265	-69.24939728	-1006.09692383	-0.093689
Cloud_Mesh_Distance_CoW_R0_R1	-4.20283413	-69.28179169	-1006.09710693	-0.093506
Cloud_Mesh_Distance_CoW_R0_R1	-2.77914119	-74.49714661	-1006.08215332	-0.108459
Cloud_Mesh_Distance_CoW_R0_R1	-2.55099368	-74.522789	-1006.08239746	-0.088734
Cloud_Mesh_Distance_CoW_R0_R1	44.67166519	-74.36639404	-1006.15808105	-0.032532
Cloud_Mesh_Distance_CoW_R0_R1	-0.79997993	-72.24268341	-1006.09277344	0.079472
Cloud_Mesh_Distance_CoW_R0_R1	41.48171234	-87.88699341	-1006.10827637	-0.082336
Cloud_Mesh_Distance_CoW_R0_R1	-4.42851257	-69.88405609	-1006.0947876	-0.095825
Cloud_Mesh_Distance_CoW_R0_R1	-4.16752052	-69.8598938	-1006.09527588	-0.095337
Cloud_Mesh_Distance_CoW_R0_R1	45.26456451	-72.92273712	-1006.16381836	-0.026794
Cloud_Mesh_Distance_CoW_R0_R1	1.51040757	-86.49938965	-1006.04925537	-0.141357
Cloud_Mesh_Distance_CoW_R0_R1	-2.11283994	-74.48345947	-1006.08325195	0.101774
Cloud_Mesh_Distance_CoW_R0_R1	41.1640625	-83.42343903	-1006.12249756	0.029583
Cloud_Mesh_Distance_CoW_R0_R1	-1.74374127	-72.78752899	-1006.0894165	-0.101196
Cloud_Mesh_Distance_CoW_R0_R1	-1.60554814	-72.64938354	-1006.09014893	-0.100464
Cloud_Mesh_Distance_CoW_R0_R1	1.98514843	-86.12243652	-1006.05126953	0.142353
Cloud_Mesh_Distance_CoW_R0_R1	-1.16987681	-85.38404083	-1006.04864502	-0.141968
Cloud_Mesh_Distance_CoW_R0_R1	42.16824341	-87.94332123	-1006.10913086	-0.081482
Cloud_Mesh_Distance_CoW_R0_R1	-2.09836793	-89.02368927	-1006.03515625	-0.155457
Cloud_Mesh_Distance_CoW_R0_R1	-2.26331973	-88.86136627	-1006.03540039	-0.155212
Cloud_Mesh_Distance_CoW_R0_R1	-1.84323239	-74.91172028	-1006.08227539	0.607323
Cloud_Mesh_Distance_CoW_R0_R1	40.12264252	-85.48127747	-1006.11407471	-0.076538
Cloud_Mesh_Distance_CoW_R0_R1	-5.3442564	-73.73638153	-1006.08056641	-0.110046
Cloud_Mesh_Distance_CoW_R0_R1	41.81283569	-74.11748505	-1006.15435791	0.741942
Cloud_Mesh_Distance_CoW_R0_R1	-0.78561068	-71.80693054	-1006.09423828	0.080159
Cloud_Mesh_Distance_CoW_R0_R1	-1.22463608	-88.48973083	-1006.03833008	-0.152283
Cloud_Mesh_Distance_CoW_R0_R1	44.32388687	-84.82552338	-1006.1229248	-0.067688
Cloud_Mesh_Distance_CoW_R0_R1	46.09500122	-76.31735992	-1006.15386963	-0.036743
Cloud_Mesh_Distance_CoW_R0_R1	39.50396729	-87.43774414	-1006.10656738	0.631429
Cloud_Mesh_Distance_CoW_R0_R1	39.39273834	-87.21543121	-1006.10717773	0.654478
Cloud_Mesh_Distance_CoW_R0_R1	-5.92952061	-73.55749512	-1006.08026123	-0.110352
Cloud_Mesh_Distance_CoW_R0_R1	-3.86510968	-74.74134827	-1006.07958984	-0.111023
Cloud_Mesh_Distance_CoW_R0_R1	43.10427094	-87.85653687	-1006.11096191	-0.079651
Cloud_Mesh_Distance_CoW_R0_R1	39.76385498	-86.60236359	-1006.10974121	0.123026
Cloud_Mesh_Distance_CoW_R0_R1	-3.53153205	-69.9990921	-1006.0958252	-0.094788
Cloud_Mesh_Distance_CoW_R0_R1	-3.76761413	-70.01158905	-1006.09539795	-0.095215
Cloud_Mesh_Distance_CoW_R0_R1	41.67778778	-87.2401886	-1006.11071777	-0.079895
Cloud_Mesh_Distance_CoW_R0_R1	-1.44250846	-85.51268005	-1006.04779053	-0.142822
Cloud_Mesh_Distance_CoW_R0_R1	-1.35996914	-85.74182892	-1006.04718018	-0.143433
Cloud_Mesh_Distance_CoW_R0_R1	0.52134812	-87.43579102	-1006.04455566	-0.146057
Cloud_Mesh_Distance_CoW_R0_R1	42.79240417	-86.16551208	-1006.11602783	-0.074585
Cloud_Mesh_Distance_CoW_R0_R1	42.73709869	-86.32379913	-1006.11541748	-0.075195
Cloud_Mesh_Distance_CoW_R0_R1	46.9484024	-74.11541748	-1006.16253662	-0.028076
Cloud_Mesh_Distance_CoW_R0_R1	42.10248566	-73.00545502	-1006.1585083	0.99948
Cloud_Mesh_Distance_CoW_R0_R1	-3.83807111	-70.24414063	-1006.09454346	-0.096069
Cloud_Mesh_Distance_CoW_R0_R1	43.30075073	-77.54418182	-1006.14538574	0.015828
Cloud_Mesh_Distance_CoW_R0_R1	45.46153259	-76.64315796	-1006.15179443	-0.038818
Cloud_Mesh_Distance_CoW_R0_R1	45.04792404	-74.36785889	-1006.15869141	-0.031921
Cloud_Mesh_Distance_CoW_R0_R1	44.85113525	-74.34293365	-1006.15844727	-0.032166
Cloud_Mesh_Distance_CoW_R0_R1	44.37456512	-85.54543304	-1006.12060547	-0.070007
Cloud_Mesh_Distance_CoW_R0_R1	43.7848053	-86.95334625	-1006.11499023	-0.075623
Cloud_Mesh_Distance_CoW_R0_R1	44.62780762	-73.71542358	-1006.16015625	-0.030457
Cloud_Mesh_Distance_CoW_R0_R1	44.7482605	-73.902565	-1006.159729	-0.030884
Cloud_Mesh_Distance_CoW_R0_R1	47.0684433	-75.70133209	-1006.1574707	-0.033142
Cloud_Mesh_Distance_CoW_R0_R1	41.12969589	-88.17227936	-1006.10675049	-0.083862
Cloud_Mesh_Distance_CoW_R0_R1	41.28098297	-87.98874664	-1006.10760498	-0.083008
Cloud_Mesh_Distance_CoW_R0_R1	40.22490692	-87.56439972	-1006.1072998	0.055117
Cloud_Mesh_Distance_CoW_R0_R1	40.04288483	-87.57655334	-1006.10699463	0.218737
Cloud_Mesh_Distance_CoW_R0_R1	43.70677185	-73.62546539	-1006.15899658	-0.031616
Cloud_Mesh_Distance_CoW_R0_R1	-5.6744175	-73.00228119	-1006.0824585	-0.108154
Cloud_Mesh_Distance_CoW_R0_R1	45.45309067	-75.29133606	-1006.15625	-0.034363
Cloud_Mesh_Distance_CoW_R0_R1	-4.90999413	-68.94373322	-1006.09710693	0.185006
Cloud_Mesh_Distance_CoW_R0_R1	42.90607452	-83.71825409	-1006.12432861	-0.066284
Cloud_Mesh_Distance_CoW_R0_R1	42.87985611	-83.93490601	-1006.12353516	-0.067078
Cloud_Mesh_Distance_CoW_R0_R1	42.70531464	-83.81304932	-1006.12365723	-0.066956
Cloud_Mesh_Distance_CoW_R0_R1	43.16779327	-86.72911835	-1006.11474609	-0.075867
Cloud_Mesh_Distance_CoW_R0_R1	43.16137314	-86.93598175	-1006.11407471	-0.076538
Cloud_Mesh_Distance_CoW_R0_R1	43.67487717	-78.1863327	-1006.14385986	0.311649
Cloud_Mesh_Distance_CoW_R0_R1	-3.19290519	-87.38947296	-1006.03881836	-0.151794
Cloud_Mesh_Distance_CoW_R0_R1	39.66069031	-85.81897736	-1006.11218262	0.160201
Cloud_Mesh_Distance_CoW_R0_R1	-2.54198289	-69.73986816	-1006.0982666	-0.092346
Cloud_Mesh_Distance_CoW_R0_R1	43.79782867	-74.86998749	-1006.1550293	-0.035583
Cloud_Mesh_Distance_CoW_R0_R1	-2.87561965	-88.11986542	-1006.03692627	-0.153687
Cloud_Mesh_Distance_CoW_R0_R1	44.46563339	-85.977211	-1006.11932373	-0.071289
Cloud_Mesh_Distance_CoW_R0_R1	40.52629471	-86.08744812	-1006.1126709	-0.077942
Cloud_Mesh_Distance_CoW_R0_R1	45.46789551	-74.25907135	-1006.159729	-0.030884
Cloud_Mesh_Distance_CoW_R0_R1	45.84163666	-75.75889587	-1006.15533447	-0.035278
Cloud_Mesh_Distance_CoW_R0_R1	45.62743759	-75.7075882	-1006.15515137	-0.035461
Cloud_Mesh_Distance_CoW_R0_R1	39.51745224	-86.30612183	-1006.11035156	0.32092
Cloud_Mesh_Distance_CoW_R0_R1	1.1351887	-88.8704071	-1006.04077148	-0.149841
Cloud_Mesh_Distance_CoW_R0_R1	0.86118501	-88.79018402	-1006.04064941	-0.149963
Cloud_Mesh_Distance_CoW_R0_R1	-1.95532918	-74.69818878	-1006.08276367	0.367964
Cloud_Mesh_Distance_CoW_R0_R1	-1.69116759	-68.6686554	-1006.10314941	0.931383
Cloud_Mesh_Distance_CoW_R0_R1	-2.71307158	-75.39411926	-1006.07928467	0.656409
Cloud_Mesh_Distance_CoW_R0_R1	39.46649933	-85.67404938	-1006.11236572	0.363265
Cloud_Mesh_Distance_CoW_R0_R1	-1.82622361	-74.1941452	-1006.08465576	0.050315
Cloud_Mesh_Distance_CoW_R0_R1	-1.59237695	-74.5628891	-1006.08380127	0.481997
Cloud_Mesh_Distance_CoW_R0_R1	42.35187531	-84.61780548	-1006.1204834	-0.070129
Cloud_Mesh_Distance_CoW_R0_R1	42.39936066	-84.83141327	-1006.11981201	-0.070801
Cloud_Mesh_Distance_CoW_R0_R1	-2.7231791	-68.65756226	-1006.1015625	0.476977
Cloud_Mesh_Distance_CoW_R0_R1	-2.79969859	-68.87635803	-1006.10070801	0.24519
Cloud_Mesh_Distance_CoW_R0_R1	1.06963122	-86.19103241	-1006.04956055	-0.141052
Cloud_Mesh_Distance_CoW_R0_R1	0.95496523	-86.39089203	-1006.04870605	-0.141907
Cloud_Mesh_Distance_CoW_R0_R1	0.8238861	-86.17875671	-1006.04919434	-0.141418
Cloud_Mesh_Distance_CoW_R0_R1	44.19977188	-75.88885498	-1006.15228271	-0.03833
Cloud_Mesh_Distance_CoW_R0_R1	44.51379013	-73.16947174	-1006.1618042	-0.028809
Cloud_Mesh_Distance_CoW_R0_R1	0.61358619	-88.02442169	-1006.04278564	-0.147827
Cloud_Mesh_Distance_CoW_R0_R1	-7.45253372	-71.97345734	-1006.08306885	0.615282
Cloud_Mesh_Distance_CoW_R0_R1	43.13998795	-73.16662598	-1006.15960693	0.100919
Cloud_Mesh_Distance_CoW_R0_R1	43.37596893	-73.10655975	-1006.16021729	-0.016157
Cloud_Mesh_Distance_CoW_R0_R1	45.08769989	-73.2640686	-1006.16241455	-0.028198
Cloud_Mesh_Distance_CoW_R0_R1	44.95927429	-73.03788757	-1006.16296387	-0.027649
Cloud_Mesh_Distance_CoW_R0_R1	-1.94071269	-88.0184021	-1006.03869629	-0.151917
Cloud_Mesh_Distance_CoW_R0_R1	44.07049179	-72.49021912	-1006.16333008	0.128628
Cloud_Mesh_Distance_CoW_R0_R1	-4.78810787	-73.10920715	-1006.08355713	-0.107056
Cloud_Mesh_Distance_CoW_R0_R1	40.01021194	-84.55789185	-1006.11694336	0.136093
Cloud_Mesh_Distance_CoW_R0_R1	0.15647137	-88.09346771	-1006.04180908	-0.148804
Cloud_Mesh_Distance_CoW_R0_R1	43.41944504	-77.16682434	-1006.14678955	-0.043823
Cloud_Mesh_Distance_CoW_R0_R1	43.37727737	-76.98660278	-1006.14733887	-0.043274
Cloud_Mesh_Distance_CoW_R0_R1	43.03965378	-84.23094177	-1006.12280273	-0.06781
Cloud_Mesh_Distance_CoW_R0_R1	43.0467453	-84.04842377	-1006.12347412	-0.067139
Cloud_Mesh_Distance_CoW_R0_R1	43.78408051	-73.0139389	-1006.16113281	-0.02948
Cloud_Mesh_Distance_CoW_R0_R1	43.50308228	-73.31255341	-1006.159729	-0.030884
Cloud_Mesh_Distance_CoW_R0_R1	42.00851059	-75.25617218	-1006.15087891	0.342347
Cloud_Mesh_Distance_CoW_R0_R1	1.14327025	-85.37901306	-1006.05236816	0.158376
Cloud_Mesh_Distance_CoW_R0_R1	43.18790054	-73.97315216	-1006.15704346	-0.033569
Cloud_Mesh_Distance_CoW_R0_R1	45.11545944	-86.59571075	-1006.11828613	-0.072327
Cloud_Mesh_Distance_CoW_R0_R1	-1.57749462	-88.38046265	-1006.03808594	-0.152527
Cloud_Mesh_Distance_CoW_R0_R1	-5.81793594	-72.31245422	-1006.08453369	-0.106079
Cloud_Mesh_Distance_CoW_R0_R1	-5.69729614	-73.86014557	-1006.07958984	-0.111023
Cloud_Mesh_Distance_CoW_R0_R1	-5.92924118	-74.03662109	-1006.07867432	-0.030869
Cloud_Mesh_Distance_CoW_R0_R1	46.43252182	-76.55490875	-1006.15362549	-0.036987
Cloud_Mesh_Distance_CoW_R0_R1	-1.73345399	-68.98342896	-1006.10205078	0.645401
Cloud_Mesh_Distance_CoW_R0_R1	46.45372391	-73.57920074	-1006.16351318	-0.0271
Cloud_Mesh_Distance_CoW_R0_R1	43.98492813	-76.63635254	-1006.1494751	-0.041138
Cloud_Mesh_Distance_CoW_R0_R1	39.8840065	-85.90406036	-1006.11224365	-0.065657
Cloud_Mesh_Distance_CoW_R0_R1	-3.37481809	-71.92578888	-1006.08972168	-0.100891
Cloud_Mesh_Distance_CoW_R0_R1	44.2865715	-86.70287323	-1006.11663818	-0.073975
Cloud_Mesh_Distance_CoW_R0_R1	41.23478317	-87.04876709	-1006.11065674	-0.079956
Cloud_Mesh_Distance_CoW_R0_R1	40.99517441	-86.99796295	-1006.1104126	-0.0802
Cloud_Mesh_Distance_CoW_R0_R1	40.72792053	-83.47382355	-1006.12164307	0.245788
Cloud_Mesh_Distance_CoW_R0_R1	46.34827423	-77.97064209	-1006.14880371	-0.041809
Cloud_Mesh_Distance_CoW_R0_R1	-3.96064162	-75.2946167	-1006.07763672	0.37532
Cloud_Mesh_Distance_CoW_R0_R1	47.4114151	-76.03107452	-1006.15692139	-0.033691
Cloud_Mesh_Distance_CoW_R0_R1	47.57140732	-76.09647369	-1006.15698242	-0.03363
Cloud_Mesh_Distance_CoW_R0_R1	-2.72381759	-70.15128326	-1006.09661865	-0.093994
Cloud_Mesh_Distance_CoW_R0_R1	-2.61044669	-69.92382813	-1006.09753418	-0.093079
Cloud_Mesh_Distance_CoW_R0_R1	-1.30212998	-88.01964569	-1006.03973389	-0.150879
Cloud_Mesh_Distance_CoW_R0_R1	45.15979385	-76.87468719	-1006.15057373	-0.040039
Cloud_Mesh_Distance_CoW_R0_R1	43.86141205	-77.31410217	-1006.14703369	-0.043579
Cloud_Mesh_Distance_CoW_R0_R1	-0.49937129	-86.67662811	-1006.04547119	-0.145142
Cloud_Mesh_Distance_CoW_R0_R1	-0.46199703	-86.8959198	-1006.0447998	-0.145813
Cloud_Mesh_Distance_CoW_R0_R1	46.18063354	-76.11549377	-1006.15466309	-0.03595
Cloud_Mesh_Distance_CoW_R0_R1	-1.12571979	-87.61342621	-1006.04138184	-0.149231
Cloud_Mesh_Distance_CoW_R0_R1	-0.91971278	-87.63661194	-1006.04162598	-0.148987
Cloud_Mesh_Distance_CoW_R0_R1	40.15452957	-86.1341095	-1006.11193848	-0.078674
Cloud_Mesh_Distance_CoW_R0_R1	-1.77179551	-86.2767868	-1006.04473877	-0.145874
Cloud_Mesh_Distance_CoW_R0_R1	-1.41613603	-84.98425293	-1006.04962158	0.269642
Cloud_Mesh_Distance_CoW_R0_R1	-1.51593709	-85.24630737	-1006.04858398	0.053795
Cloud_Mesh_Distance_CoW_R0_R1	45.2035408	-77.46302795	-1006.14868164	-0.041931
Cloud_Mesh_Distance_CoW_R0_R1	45.25031281	-77.2025528	-1006.14959717	-0.041016
Cloud_Mesh_Distance_CoW_R0_R1	-4.93922806	-70.21550751	-1006.09289551	-0.097717
Cloud_Mesh_Distance_CoW_R0_R1	-4.8038826	-70.07050323	-1006.09356689	-0.097046
Cloud_Mesh_Distance_CoW_R0_R1	0.44814634	-84.83483887	-1006.05303955	0.394188
Cloud_Mesh_Distance_CoW_R0_R1	42.35959625	-87.99694061	-1006.10931396	-0.081299
Cloud_Mesh_Distance_CoW_R0_R1	-4.05239868	-73.1712265	-1006.08447266	-0.10614
Cloud_Mesh_Distance_CoW_R0_R1	45.61981964	-77.40981293	-1006.14953613	-0.041077
Cloud_Mesh_Distance_CoW_R0_R1	45.4214592	-77.32303619	-1006.1494751	-0.041138
Cloud_Mesh_Distance_CoW_R0_R1	45.4462204	-77.10688019	-1006.15026855	-0.040344
Cloud_Mesh_Distance_CoW_R0_R1	43.94532776	-72.76428223	-1006.16223145	-0.028381
Cloud_Mesh_Distance_CoW_R0_R1	-1.48862886	-73.16889954	-1006.08856201	-0.102051
Cloud_Mesh_Distance_CoW_R0_R1	42.72947693	-87.92514038	-1006.11010742	-0.080505
Cloud_Mesh_Distance_CoW_R0_R1	42.90340424	-87.76359558	-1006.11090088	-0.079712
Cloud_Mesh_Distance_CoW_R0_R1	42.96398926	-87.58211517	-1006.1116333	-0.078979
Cloud_Mesh_Distance_CoW_R0_R1	45.92380142	-76.9287262	-1006.15161133	-0.039001
Cloud_Mesh_Distance_CoW_R0_R1	45.92651749	-76.6886673	-1006.15240479	-0.038208
Cloud_Mesh_Distance_CoW_R0_R1	42.62038422	-76.18347931	-1006.14880371	-0.041809
Cloud_Mesh_Distance_CoW_R0_R1	-4.0203743	-69.17170715	-1006.09777832	-0.092834
Cloud_Mesh_Distance_CoW_R0_R1	42.86797333	-84.12337494	-1006.1229248	-0.067688
Cloud_Mesh_Distance_CoW_R0_R1	0.07157183	-90.50867462	-1006.03369141	-0.156921
Cloud_Mesh_Distance_CoW_R0_R1	0.24645555	-90.75933838	-1006.03314209	-0.157471
Cloud_Mesh_Distance_CoW_R0_R1	-2.03344703	-74.85571289	-1006.08215332	0.454662
Cloud_Mesh_Distance_CoW_R0_R1	-3.3357861	-88.65699768	-1006.03436279	-0.041371
Cloud_Mesh_Distance_CoW_R0_R1	-2.68012023	-88.62648773	-1006.03552246	-0.15509
Cloud_Mesh_Distance_CoW_R0_R1	42.47322464	-87.33959198	-1006.1116333	-0.078979
Cloud_Mesh_Distance_CoW_R0_R1	40.73225784	-85.28987885	-1006.11566162	-0.074951
Cloud_Mesh_Distance_CoW_R0_R1	-4.53132534	-72.58200073	-1006.08569336	-0.104919
Cloud_Mesh_Distance_CoW_R0_R1	44.46856689	-84.59446716	-1006.12390137	-0.066711
Cloud_Mesh_Distance_CoW_R0_R1	44.72608185	-84.57780457	-1006.12438965	-0.066223
Cloud_Mesh_Distance_CoW_R0_R1	-1.06903338	-72.67016602	-1006.09088135	-0.099731
Cloud_Mesh_Distance_CoW_R0_R1	44.07546616	-86.25268555	-1006.11779785	-0.072815
Cloud_Mesh_Distance_CoW_R0_R1	39.36057663	-84.93077087	-1006.11468506	0.605921
Cloud_Mesh_Distance_CoW_R0_R1	0.68524921	-86.95236969	-1006.04644775	-0.144165
Cloud_Mesh_Distance_CoW_R0_R1	42.51668167	-87.85400391	-1006.10998535	-0.080627
Cloud_Mesh_Distance_CoW_R0_R1	42.30497742	-87.79359436	-1006.10986328	-0.08075
Cloud_Mesh_Distance_CoW_R0_R1	-0.28671288	-88.44091797	-1006.03997803	-0.150635
Cloud_Mesh_Distance_CoW_R0_R1	-4.23210621	-68.87586975	-1006.09844971	0.094894
Cloud_Mesh_Distance_CoW_R0_R1	-4.26657104	-68.67362213	-1006.09906006	0.299973
Cloud_Mesh_Distance_CoW_R0_R1	-4.15369797	-74.98020935	-1006.07836914	0.074798
Cloud_Mesh_Distance_CoW_R0_R1	-4.1128912	-75.1820755	-1006.07775879	0.272324
Cloud_Mesh_Distance_CoW_R0_R1	46.64368057	-73.7051239	-1006.16339111	-0.027222
Cloud_Mesh_Distance_CoW_R0_R1	40.92494965	-84.86790466	-1006.11737061	-0.073242
Cloud_Mesh_Distance_CoW_R0_R1	44.31484985	-77.91113281	-1006.14575195	-0.044861
Cloud_Mesh_Distance_CoW_R0_R1	44.16149902	-77.77774048	-1006.14599609	-0.044617
Cloud_Mesh_Distance_CoW_R0_R1	45.67265701	-75.27000427	-1006.15667725	-0.033936
Cloud_Mesh_Distance_CoW_R0_R1	-1.93637347	-73.05380249	-1006.08825684	-0.102356
Cloud_Mesh_Distance_CoW_R0_R1	-1.67799783	-72.97624207	-1006.08892822	-0.101685
Cloud_Mesh_Distance_CoW_R0_R1	44.70079041	-84.08092499	-1006.12597656	-0.064636
Cloud_Mesh_Distance_CoW_R0_R1	1.9032892	-86.51266479	-1006.04980469	-0.140808
Cloud_Mesh_Distance_CoW_R0_R1	43.69237518	-85.19448853	-1006.1206665	-0.069946
Cloud_Mesh_Distance_CoW_R0_R1	-4.79522896	-69.5290451	-1006.09539795	-0.095215
Cloud_Mesh_Distance_CoW_R0_R1	44.51744461	-77.82302094	-1006.14642334	-0.044189
Cloud_Mesh_Distance_CoW_R0_R1	0.24592674	-85.76217651	-1006.04968262	-0.14093
Cloud_Mesh_Distance_CoW_R0_R1	0.2308147	-86.0374527	-1006.04870605	-0.141907
Cloud_Mesh_Distance_CoW_R0_R1	0.42584586	-86.51097107	-1006.04748535	-0.143127
Cloud_Mesh_Distance_CoW_R0_R1	1.6939404	-86.89548492	-1006.04821777	-0.142395
Cloud_Mesh_Distance_CoW_R0_R1	-2.46409726	-88.25152588	-1006.03710938	-0.153503
Cloud_Mesh_Distance_CoW_R0_R1	-2.56848073	-88.0171814	-1006.03771973	-0.152893
Cloud_Mesh_Distance_CoW_R0_R1	-2.02084517	-75.03849792	-1006.08154297	0.618048
Cloud_Mesh_Distance_CoW_R0_R1	-2.19607139	-74.92410278	-1006.08166504	0.432228
Cloud_Mesh_Distance_CoW_R0_R1	-0.40078354	-87.09931183	-1006.04418945	-0.146423
Cloud_Mesh_Distance_CoW_R0_R1	-2.79554725	-89.37709808	-1006.03283691	-0.157776
Cloud_Mesh_Distance_CoW_R0_R1	-2.67148423	-89.61103821	-1006.0322876	-0.158325
Cloud_Mesh_Distance_CoW_R0_R1	-2.35771537	-87.66426849	-1006.03924561	-0.151367
Cloud_Mesh_Distance_CoW_R0_R1	-2.5852735	-87.66764069	-1006.03887939	-0.151733
Cloud_Mesh_Distance_CoW_R0_R1	42.88586807	-86.37908173	-1006.11547852	-0.075134
Cloud_Mesh_Distance_CoW_R0_R1	45.61805725	-73.0050354	-1006.1640625	-0.02655
Cloud_Mesh_Distance_CoW_R0_R1	0.75862938	-89.80797577	-1006.03710938	-0.153503
Cloud_Mesh_Distance_CoW_R0_R1	-0.73121548	-88.49193573	-1006.0390625	-0.15155
Cloud_Mesh_Distance_CoW_R0_R1	47.27430725	-76.26665497	-1006.15594482	-0.034668
Cloud_Mesh_Distance_CoW_R0_R1	-0.56517529	-85.03108215	-1006.05078125	0.077643
Cloud_Mesh_Distance_CoW_R0_R1	-0.36137438	-85.13884735	-1006.05078125	-0.030008
Cloud_Mesh_Distance_CoW_R0_R1	-1.93308759	-85.77024841	-1006.04620361	-0.144409
Cloud_Mesh_Distance_CoW_R0_R1	-1.53170562	-85.68828583	-1006.04705811	-0.143555
Cloud_Mesh_Distance_CoW_R0_R1	-1.72911954	-85.76483917	-1006.04650879	-0.144104
Cloud_Mesh_Distance_CoW_R0_R1	-1.64297605	-85.50778961	-1006.04748535	-0.138079
Cloud_Mesh_Distance_CoW_R0_R1	40.76412964	-86.16137695	-1006.11279297	-0.07782
Cloud_Mesh_Distance_CoW_R0_R1	40.7624588	-86.38330078	-1006.11206055	-0.078552
Cloud_Mesh_Distance_CoW_R0_R1	45.71049118	-76.34611511	-1006.15319824	-0.037415
Cloud_Mesh_Distance_CoW_R0_R1	45.40582657	-75.76542664	-1006.15460205	-0.036011
Cloud_Mesh_Distance_CoW_R0_R1	-2.49822402	-74.27835083	-1006.08331299	-0.1073
Cloud_Mesh_Distance_CoW_R0_R1	-4.21050739	-73.02243042	-1006.0847168	-0.105896
Cloud_Mesh_Distance_CoW_R0_R1	45.35420227	-76.01104736	-1006.15374756	-0.036865
Cloud_Mesh_Distance_CoW_R0_R1	43.22545242	-83.9799118	-1006.1239624	-0.06665
Cloud_Mesh_Distance_CoW_R0_R1	43.21697235	-84.15750122	-1006.12335205	-0.067261
Cloud_Mesh_Distance_CoW_R0_R1	-4.13401604	-68.55973816	-1006.09960938	0.398591
Cloud_Mesh_Distance_CoW_R0_R1	44.62682343	-75.74279785	-1006.15344238	-0.03717
Cloud_Mesh_Distance_CoW_R0_R1	-3.11571908	-74.65101624	-1006.08111572	-0.109497
Cloud_Mesh_Distance_CoW_R0_R1	-3.22594523	-74.45056915	-1006.081604	-0.109009
Cloud_Mesh_Distance_CoW_R0_R1	-6.45896053	-71.53573608	-1006.08605957	-0.104553
Cloud_Mesh_Distance_CoW_R0_R1	42.22935104	-84.93791962	-1006.11920166	-0.071411
Cloud_Mesh_Distance_CoW_R0_R1	42.31535721	-74.2390213	-1006.15472412	0.227768
Cloud_Mesh_Distance_CoW_R0_R1	-6.64530182	-70.452034	-1006.08935547	0.176412
Cloud_Mesh_Distance_CoW_R0_R1	-6.5330286	-70.20196533	-1006.09039307	0.205985
Cloud_Mesh_Distance_CoW_R0_R1	42.31168747	-84.25244141	-1006.12158203	-0.069031
Cloud_Mesh_Distance_CoW_R0_R1	-2.42386365	-86.71009064	-1006.04229736	-0.148315
Cloud_Mesh_Distance_CoW_R0_R1	-2.4614532	-86.94277954	-1006.04144287	-0.14917
Cloud_Mesh_Distance_CoW_R0_R1	-2.67250419	-86.81203461	-1006.04156494	-0.149048
Cloud_Mesh_Distance_CoW_R0_R1	-3.01857066	-72.69074249	-1006.08776855	-0.102844
Cloud_Mesh_Distance_CoW_R0_R1	42.61437225	-73.342659	-1006.15820313	0.387822
Cloud_Mesh_Distance_CoW_R0_R1	44.58971405	-85.35073853	-1006.12158203	-0.069031
Cloud_Mesh_Distance_CoW_R0_R1	1.445382	-90.42881775	-1006.03613281	0.019658
Cloud_Mesh_Distance_CoW_R0_R1	1.40064096	-90.46243286	-1006.03594971	0.01931
Cloud_Mesh_Distance_CoW_R0_R1	46.66750336	-75.96432495	-1006.15594482	-0.034668
Cloud_Mesh_Distance_CoW_R0_R1	46.51757813	-75.79712677	-1006.15631104	-0.034302
Cloud_Mesh_Distance_CoW_R0_R1	-5.93824577	-70.5428009	-1006.09020996	-0.100403
Cloud_Mesh_Distance_CoW_R0_R1	-0.88110995	-89.19045258	-1006.03649902	-0.154114
Cloud_Mesh_Distance_CoW_R0_R1	43.12706375	-84.9522934	-1006.12060547	-0.070007
Cloud_Mesh_Distance_CoW_R0_R1	43.71076202	-84.38266754	-1006.12341309	-0.0672
Cloud_Mesh_Distance_CoW_R0_R1	-6.51387691	-69.45557404	-1006.09289551	0.65163
Cloud_Mesh_Distance_CoW_R0_R1	-6.68703842	-69.83766937	-1006.09136963	0.538167
Cloud_Mesh_Distance_CoW_R0_R1	40.32667542	-87.05296326	-1006.10919189	-0.081421
Cloud_Mesh_Distance_CoW_R0_R1	-2.90499663	-73.71492004	-1006.08453369	-0.106079
Cloud_Mesh_Distance_CoW_R0_R1	-2.84047484	-73.50743866	-1006.08532715	-0.105286
Cloud_Mesh_Distance_CoW_R0_R1	43.30540085	-87.11560059	-1006.1137085	-0.076904
Cloud_Mesh_Distance_CoW_R0_R1	43.43439865	-87.36637115	-1006.11309814	-0.077515
Cloud_Mesh_Distance_CoW_R0_R1	43.25083542	-87.34993744	-1006.112854	-0.077759
Cloud_Mesh_Distance_CoW_R0_R1	43.29760742	-85.67302704	-1006.11846924	-0.072144
Cloud_Mesh_Distance_CoW_R0_R1	43.2531662	-85.8604126	-1006.11779785	-0.072815
Cloud_Mesh_Distance_CoW_R0_R1	1.55976486	-87.41384125	-1006.04626465	-0.144348
Cloud_Mesh_Distance_CoW_R0_R1	45.03936386	-73.60494232	-1006.16119385	-0.029419
Cloud_Mesh_Distance_CoW_R0_R1	-2.14640641	-87.71578979	-1006.03936768	-0.151245
Cloud_Mesh_Distance_CoW_R0_R1	-0.67454123	-86.84273529	-1006.0446167	-0.145996
Cloud_Mesh_Distance_CoW_R0_R1	41.49879456	-85.27403259	-1006.11694336	-0.073669
Cloud_Mesh_Distance_CoW_R0_R1	-0.71320891	-88.25746918	-1006.03985596	-0.150757
Cloud_Mesh_Distance_CoW_R0_R1	-1.96676469	-88.53811646	-1006.0369873	-0.153625
Cloud_Mesh_Distance_CoW_R0_R1	1.48890412	-86.22732544	-1006.05010986	-0.140503
Cloud_Mesh_Distance_CoW_R0_R1	45.30790329	-72.54229736	-1006.1651001	-0.025513
Cloud_Mesh_Distance_CoW_R0_R1	-2.77971673	-70.72787476	-1006.09460449	-0.096008
Cloud_Mesh_Distance_CoW_R0_R1	-2.95137239	-70.77619171	-1006.09417725	-0.096436
Cloud_Mesh_Distance_CoW_R0_R1	39.19284439	-86.7041626	-1006.10852051	0.702847
Cloud_Mesh_Distance_CoW_R0_R1	1.55458796	-88.21848297	-1006.04364014	-0.146973
Cloud_Mesh_Distance_CoW_R0_R1	45.24144363	-76.68726349	-1006.15130615	-0.039307
Cloud_Mesh_Distance_CoW_R0_R1	-2.88199973	-70.237854	-1006.09606934	-0.094543
Cloud_Mesh_Distance_CoW_R0_R1	44.7953949	-85.85929871	-1006.12023926	-0.070374
Cloud_Mesh_Distance_CoW_R0_R1	44.1386795	-73.96766663	-1006.15856934	-0.032043
Cloud_Mesh_Distance_CoW_R0_R1	43.93174744	-74.12533569	-1006.15771484	-0.032898
Cloud_Mesh_Distance_CoW_R0_R1	42.11058044	-76.18439484	-1006.14801025	0.348995
Cloud_Mesh_Distance_CoW_R0_R1	41.79307938	-74.45753479	-1006.15319824	0.663664
Cloud_Mesh_Distance_CoW_R0_R1	41.6125679	-74.32574463	-1006.15332031	0.872445
Cloud_Mesh_Distance_CoW_R0_R1	0.39166498	-89.17545319	-1006.03857422	-0.152039
Cloud_Mesh_Distance_CoW_R0_R1	42.76498032	-88.14912415	-1006.10943604	-0.081177
Cloud_Mesh_Distance_CoW_R0_R1	-4.2287178	-73.22946167	-1006.08404541	-0.106567
Cloud_Mesh_Distance_CoW_R0_R1	47.62446594	-75.03842926	-1006.1605835	-0.030029
Cloud_Mesh_Distance_CoW_R0_R1	41.47052765	-85.50965881	-1006.11608887	-0.074524
Cloud_Mesh_Distance_CoW_R0_R1	41.82839584	-85.33320618	-1006.11724854	-0.073364
Cloud_Mesh_Distance_CoW_R0_R1	40.18492508	-87.74149323	-1006.10668945	0.185807
Cloud_Mesh_Distance_CoW_R0_R1	-6.97156811	-70.42311096	-1006.08892822	0.478867
Cloud_Mesh_Distance_CoW_R0_R1	-6.59728909	-73.70668793	-1006.07867432	0.282247
Cloud_Mesh_Distance_CoW_R0_R1	44.48008347	-78.04277039	-1006.14562988	-0.044983
Cloud_Mesh_Distance_CoW_R0_R1	43.14224243	-76.44859314	-1006.14874268	-0.04187
Cloud_Mesh_Distance_CoW_R0_R1	-1.71165776	-86.02355194	-1006.04571533	-0.144897
Cloud_Mesh_Distance_CoW_R0_R1	42.70492935	-74.55931091	-1006.15429688	-0.036316
Cloud_Mesh_Distance_CoW_R0_R1	45.10518646	-72.91274261	-1006.16357422	-0.027039
Cloud_Mesh_Distance_CoW_R0_R1	45.43984985	-72.79129028	-1006.16448975	-0.026123
Cloud_Mesh_Distance_CoW_R0_R1	1.39259088	-89.78795624	-1006.03814697	-0.152466
Cloud_Mesh_Distance_CoW_R0_R1	1.37641346	-89.54272461	-1006.03894043	-0.151672
Cloud_Mesh_Distance_CoW_R0_R1	1.21619701	-89.39093018	-1006.03918457	-0.151428
Cloud_Mesh_Distance_CoW_R0_R1	44.36091995	-77.68274689	-1006.14660645	-0.044006
Cloud_Mesh_Distance_CoW_R0_R1	44.20460129	-77.54296875	-1006.14685059	-0.043762
Cloud_Mesh_Distance_CoW_R0_R1	0.72520071	-89.42284393	-1006.03833008	-0.152283
Cloud_Mesh_Distance_CoW_R0_R1	-4.50798416	-72.80010986	-1006.08502197	-0.105591
Cloud_Mesh_Distance_CoW_R0_R1	-1.98780513	-74.01217651	-1006.08502197	-0.105591
Cloud_Mesh_Distance_CoW_R0_R1	-3.98134685	-74.51153564	-1006.0802002	-0.110413
Cloud_Mesh_Distance_CoW_R0_R1	-3.82736182	-74.28782654	-1006.08117676	-0.109436
Cloud_Mesh_Distance_CoW_R0_R1	-0.73056197	-71.50318909	-1006.09533691	0.164145
Cloud_Mesh_Distance_CoW_R0_R1	-2.05605721	-68.84870911	-1006.10198975	0.583605
Cloud_Mesh_Distance_CoW_R0_R1	-1.95840049	-68.34989166	-1006.1038208	1.066565
Cloud_Mesh_Distance_CoW_R0_R1	-1.32624769	-85.3795929	-1006.04846191	-0.132982
Cloud_Mesh_Distance_CoW_R0_R1	-5.29941273	-73.90978241	-1006.08007813	-0.110535
Cloud_Mesh_Distance_CoW_R0_R1	-0.05252504	-88.14298248	-1006.0413208	-0.149292
Cloud_Mesh_Distance_CoW_R0_R1	-2.91629052	-86.67526245	-1006.04162598	-0.139916
Cloud_Mesh_Distance_CoW_R0_R1	44.60332108	-77.39549255	-1006.14794922	-0.042664
Cloud_Mesh_Distance_CoW_R0_R1	44.40496063	-77.46659088	-1006.1473999	-0.043213
Cloud_Mesh_Distance_CoW_R0_R1	44.56168747	-77.60845947	-1006.14715576	-0.043457
Cloud_Mesh_Distance_CoW_R0_R1	43.76092911	-77.71903229	-1006.14550781	-0.045105
Cloud_Mesh_Distance_CoW_R0_R1	43.53243637	-77.62336731	-1006.14550781	-0.045105
Cloud_Mesh_Distance_CoW_R0_R1	41.1163826	-87.16574097	-1006.11004639	-0.080566
Cloud_Mesh_Distance_CoW_R0_R1	41.29946518	-87.25133514	-1006.11004639	-0.080566
Cloud_Mesh_Distance_CoW_R0_R1	41.38901901	-86.90981293	-1006.11132813	-0.079285
Cloud_Mesh_Distance_CoW_R0_R1	41.32172012	-84.45470428	-1006.11938477	-0.071228
Cloud_Mesh_Distance_CoW_R0_R1	-6.70967388	-70.05802155	-1006.09057617	0.43284
Cloud_Mesh_Distance_CoW_R0_R1	-2.66964316	-74.33028412	-1006.08288574	-0.107727
Cloud_Mesh_Distance_CoW_R0_R1	2.41679955	-87.25692749	-1006.04815674	-0.004784
Cloud_Mesh_Distance_CoW_R0_R1	2.6597743	-87.26873779	-1006.04852295	0.227317
Cloud_Mesh_Distance_CoW_R0_R1	2.16030359	-87.13095093	-1006.04815674	-0.142456
Cloud_Mesh_Distance_CoW_R0_R1	-1.66026902	-70.75166321	-1006.09631348	-0.094299
Cloud_Mesh_Distance_CoW_R0_R1	-6.86321259	-73.59604645	-1006.07861328	0.452521
Cloud_Mesh_Distance_CoW_R0_R1	-0.31553149	-87.29921722	-1006.04370117	-0.146912
Cloud_Mesh_Distance_CoW_R0_R1	-0.66561866	-69.85364532	-1006.10089111	0.817727
Cloud_Mesh_Distance_CoW_R0_R1	-0.80566716	-69.68128204	-1006.10119629	0.800779
Cloud_Mesh_Distance_CoW_R0_R1	-0.89845586	-69.93068695	-1006.10021973	0.58187
Cloud_Mesh_Distance_CoW_R0_R1	-6.78417015	-72.83343506	-1006.08129883	0.080795
Cloud_Mesh_Distance_CoW_R0_R1	0.96044385	-85.75430298	-1006.05084229	-0.139771
Cloud_Mesh_Distance_CoW_R0_R1	0.89513659	-85.9605484	-1006.05004883	-0.140564
Cloud_Mesh_Distance_CoW_R0_R1	-2.83374858	-74.85388947	-1006.08087158	0.105694
Cloud_Mesh_Distance_CoW_R0_R1	42.60229874	-84.68789673	-1006.12060547	-0.070007
Cloud_Mesh_Distance_CoW_R0_R1	42.60557175	-84.358284	-1006.1217041	-0.068909
Cloud_Mesh_Distance_CoW_R0_R1	1.16454077	-87.71352386	-1006.04467773	-0.145935
Cloud_Mesh_Distance_CoW_R0_R1	1.19764745	-87.47484589	-1006.04553223	-0.145081
Cloud_Mesh_Distance_CoW_R0_R1	-1.04112768	-71.88066101	-1006.09356689	-0.097046
Cloud_Mesh_Distance_CoW_R0_R1	-0.9166472	-71.62063599	-1006.09460449	-0.033642
Cloud_Mesh_Distance_CoW_R0_R1	-2.97342801	-87.94226074	-1006.03735352	-0.153259
Cloud_Mesh_Distance_CoW_R0_R1	-2.76623893	-87.97619629	-1006.03753662	-0.153076
Cloud_Mesh_Distance_CoW_R0_R1	-2.31437039	-70.36821747	-1006.09655762	-0.094055
Cloud_Mesh_Distance_CoW_R0_R1	-2.48008895	-70.14679718	-1006.0970459	-0.093567
Cloud_Mesh_Distance_CoW_R0_R1	43.98857498	-84.16613007	-1006.12457275	-0.06604
Cloud_Mesh_Distance_CoW_R0_R1	39.92974854	-86.15348816	-1006.11151123	-0.079102
Cloud_Mesh_Distance_CoW_R0_R1	40.07067108	-85.70944977	-1006.11322021	-0.077393
Cloud_Mesh_Distance_CoW_R0_R1	41.56596756	-87.68447113	-1006.10906982	-0.081543
Cloud_Mesh_Distance_CoW_R0_R1	-5.0612793	-69.53926086	-1006.09490967	-0.095703
Cloud_Mesh_Distance_CoW_R0_R1	-5.3278513	-69.56078339	-1006.09442139	-0.096191
Cloud_Mesh_Distance_CoW_R0_R1	-1.44316506	-88.5353241	-1006.03778076	-0.152832
Cloud_Mesh_Distance_CoW_R0_R1	-1.62378478	-88.57344055	-1006.03741455	-0.153198
Cloud_Mesh_Distance_CoW_R0_R1	44.52222443	-72.97384644	-1006.16247559	-0.028137
Cloud_Mesh_Distance_CoW_R0_R1	44.65430832	-72.81163788	-1006.16320801	-0.027405
Cloud_Mesh_Distance_CoW_R0_R1	43.36001587	-77.736763	-1006.14483643	0.122098
Cloud_Mesh_Distance_CoW_R0_R1	-5.05594349	-75.14945221	-1006.07635498	0.446708
Cloud_Mesh_Distance_CoW_R0_R1	43.54925919	-72.73853302	-1006.16168213	0.165014
Cloud_Mesh_Distance_CoW_R0_R1	-3.17044568	-70.80072021	-1006.09375	-0.096863
Cloud_Mesh_Distance_CoW_R0_R1	45.74476242	-76.16340637	-1006.15386963	-0.036743
Cloud_Mesh_Distance_CoW_R0_R1	39.82315826	-87.44097137	-1006.1071167	0.346079
Cloud_Mesh_Distance_CoW_R0_R1	44.16735077	-78.24230957	-1006.14447021	0.146617
Cloud_Mesh_Distance_CoW_R0_R1	-0.68940568	-87.64965057	-1006.04193115	-0.148682
Cloud_Mesh_Distance_CoW_R0_R1	41.62859726	-83.84116364	-1006.12188721	-0.068726
Cloud_Mesh_Distance_CoW_R0_R1	41.44137573	-83.90335846	-1006.12139893	-0.069214
Cloud_Mesh_Distance_CoW_R0_R1	42.5448761	-83.70729828	-1006.1237793	-0.066833
Cloud_Mesh_Distance_CoW_R0_R1	0.97006738	-88.39593506	-1006.04211426	-0.148499
Cloud_Mesh_Distance_CoW_R0_R1	43.06509018	-83.85877991	-1006.12408447	-0.066528
Cloud_Mesh_Distance_CoW_R0_R1	44.04692078	-77.41036224	-1006.14703369	-0.043579
Cloud_Mesh_Distance_CoW_R0_R1	47.44107437	-75.77275848	-1006.15783691	-0.032776
Cloud_Mesh_Distance_CoW_R0_R1	40.31925964	-86.2153244	-1006.11193848	-0.078674
Cloud_Mesh_Distance_CoW_R0_R1	-2.74510789	-89.89240265	-1006.03125	-0.067187
Cloud_Mesh_Distance_CoW_R0_R1	-2.64231086	-90.02474213	-1006.03094482	-0.060594
Cloud_Mesh_Distance_CoW_R0_R1	-3.1055429	-74.23939514	-1006.0824585	-0.108154
Cloud_Mesh_Distance_CoW_R0_R1	-3.12431598	-74.01236725	-1006.08319092	-0.107422
Cloud_Mesh_Distance_CoW_R0_R1	-3.37241912	-73.91444397	-1006.08312988	-0.107483
Cloud_Mesh_Distance_CoW_R0_R1	41.76851273	-85.86049652	-1006.11541748	-0.075195
Cloud_Mesh_Distance_CoW_R0_R1	43.66283035	-75.96977234	-1006.15118408	-0.039429
Cloud_Mesh_Distance_CoW_R0_R1	-6.32367516	-70.27612305	-1006.0904541	-0.009269
Cloud_Mesh_Distance_CoW_R0_R1	-6.31168938	-70.47841644	-1006.08984375	-0.100769
Cloud_Mesh_Distance_CoW_R0_R1	42.86902618	-72.80370331	-1006.16040039	0.549207
Cloud_Mesh_Distance_CoW_R0_R1	-1.09976745	-73.81367493	-1006.08709717	0.346673
Cloud_Mesh_Distance_CoW_R0_R1	44.91543579	-72.77617645	-1006.16375732	-0.026855
Cloud_Mesh_Distance_CoW_R0_R1	-3.75367093	-75.22568512	-1006.07818604	0.306677
Cloud_Mesh_Distance_CoW_R0_R1	-5.4640398	-72.90802765	-1006.08312988	-0.107483
Cloud_Mesh_Distance_CoW_R0_R1	1.06591737	-89.20983124	-1006.03955078	-0.151062
Cloud_Mesh_Distance_CoW_R0_R1	0.93987006	-89.02178955	-1006.03997803	-0.150635
Cloud_Mesh_Distance_CoW_R0_R1	1.1031028	-89.0460968	-1006.04016113	-0.150452
Cloud_Mesh_Distance_CoW_R0_R1	-3.3775208	-68.91919708	-1006.09967041	0.063266
Cloud_Mesh_Distance_CoW_R0_R1	-3.02715135	-87.14984894	-1006.03985596	-0.150757
Cloud_Mesh_Distance_CoW_R0_R1	-3.23393226	-87.14453888	-1006.03955078	-0.043518
Cloud_Mesh_Distance_CoW_R0_R1	42.17925262	-75.79220581	-1006.14941406	0.20456
Cloud_Mesh_Distance_CoW_R0_R1	-6.42463207	-71.91784668	-1006.0848999	-0.105713
Cloud_Mesh_Distance_CoW_R0_R1	-2.03219151	-88.79106903	-1006.03601074	-0.154602
Cloud_Mesh_Distance_CoW_R0_R1	-2.21861577	-88.6028595	-1006.03631592	-0.154297
Cloud_Mesh_Distance_CoW_R0_R1	44.46351242	-76.82687378	-1006.14959717	-0.041016
Cloud_Mesh_Distance_CoW_R0_R1	44.44693375	-77.05297852	-1006.14880371	-0.041809
Cloud_Mesh_Distance_CoW_R0_R1	41.96469879	-85.87351227	-1006.11566162	-0.074951
Cloud_Mesh_Distance_CoW_R0_R1	42.35320663	-83.73999023	-1006.12335205	-0.067261
Cloud_Mesh_Distance_CoW_R0_R1	-0.07878101	-71.36778259	-1006.09680176	0.827224
Cloud_Mesh_Distance_CoW_R0_R1	-3.72816586	-74.50099182	-1006.08062744	-0.109985
Cloud_Mesh_Distance_CoW_R0_R1	-3.58998609	-74.67431641	-1006.08026123	-0.110352
Cloud_Mesh_Distance_CoW_R0_R1	2.35855722	-88.84446716	-1006.04284668	-0.082583
Cloud_Mesh_Distance_CoW_R0_R1	-1.86035466	-73.61148834	-1006.08654785	-0.104065
Cloud_Mesh_Distance_CoW_R0_R1	0.28329229	-89.41176605	-1006.03765869	-0.152954
Cloud_Mesh_Distance_CoW_R0_R1	42.10639572	-84.09925842	-1006.12176514	-0.068848
Cloud_Mesh_Distance_CoW_R0_R1	-4.87827396	-71.85624695	-1006.08752441	-0.103088
Cloud_Mesh_Distance_CoW_R0_R1	-1.09619546	-89.31601715	-1006.0357666	-0.154846
Cloud_Mesh_Distance_CoW_R0_R1	42.89089966	-85.39151001	-1006.11877441	-0.071838
Cloud_Mesh_Distance_CoW_R0_R1	-0.64891648	-70.40055084	-1006.09906006	0.563988
Cloud_Mesh_Distance_CoW_R0_R1	-3.36316895	-75.46772766	-1006.07800293	0.582868
Cloud_Mesh_Distance_CoW_R0_R1	-0.34603381	-73.16822815	-1006.09039307	0.728329
Cloud_Mesh_Distance_CoW_R0_R1	-0.77255893	-73.26127625	-1006.0894165	0.365034
Cloud_Mesh_Distance_CoW_R0_R1	45.0286293	-77.26885223	-1006.14904785	-0.041565
Cloud_Mesh_Distance_CoW_R0_R1	43.50060654	-84.87895203	-1006.12139893	-0.069214
Cloud_Mesh_Distance_CoW_R0_R1	-5.58614254	-69.60727692	-1006.09387207	-0.085559
Cloud_Mesh_Distance_CoW_R0_R1	-5.83925438	-69.65740967	-1006.09326172	0.03665
Cloud_Mesh_Distance_CoW_R0_R1	-2.6449945	-75.20380402	-1006.08001709	0.500125
Cloud_Mesh_Distance_CoW_R0_R1	-2.40831256	-75.23131561	-1006.08032227	0.61227
Cloud_Mesh_Distance_CoW_R0_R1	-2.24683118	-75.35597229	-1006.08013916	0.794185
Cloud_Mesh_Distance_CoW_R0_R1	2.17912149	-86.90151978	-1006.0489502	-0.104174
Cloud_Mesh_Distance_CoW_R0_R1	41.80554962	-73.50738525	-1006.15637207	0.98929
Cloud_Mesh_Distance_CoW_R0_R1	41.9691925	-85.47319031	-1006.11700439	-0.073608
Cloud_Mesh_Distance_CoW_R0_R1	42.82883453	-84.51899719	-1006.121521	-0.069092
Cloud_Mesh_Distance_CoW_R0_R1	42.84097672	-84.31225586	-1006.12225342	-0.068359
Cloud_Mesh_Distance_CoW_R0_R1	0.25132942	-88.43487549	-1006.04083252	-0.14978
Cloud_Mesh_Distance_CoW_R0_R1	0.59237885	-89.2734375	-1006.03857422	-0.152039
Cloud_Mesh_Distance_CoW_R0_R1	0.51745486	-89.49093628	-1006.03778076	-0.152832
Cloud_Mesh_Distance_CoW_R0_R1	-0.27781355	-72.76741791	-1006.09185791	0.682452
Cloud_Mesh_Distance_CoW_R0_R1	39.74010849	-84.12153625	-1006.11791992	0.583146
Cloud_Mesh_Distance_CoW_R0_R1	-1.41113925	-72.08776855	-1006.09228516	-0.098328
Cloud_Mesh_Distance_CoW_R0_R1	40.08418274	-87.9557724	-1006.10577393	0.391377
Cloud_Mesh_Distance_CoW_R0_R1	40.97038651	-87.47687531	-1006.10882568	-0.081787
Cloud_Mesh_Distance_CoW_R0_R1	-0.42275643	-84.80014801	-1006.05181885	0.306157
Cloud_Mesh_Distance_CoW_R0_R1	-0.16591823	-84.98683167	-1006.05157471	0.133048
Cloud_Mesh_Distance_CoW_R0_R1	41.23818588	-86.53884125	-1006.11230469	-0.078308
Cloud_Mesh_Distance_CoW_R0_R1	-3.71592736	-72.7133255	-1006.08654785	-0.104065
Cloud_Mesh_Distance_CoW_R0_R1	-3.9099443	-72.81651306	-1006.08587646	-0.104736
Cloud_Mesh_Distance_CoW_R0_R1	-3.34812617	-74.6442337	-1006.08074951	-0.109863
Cloud_Mesh_Distance_CoW_R0_R1	43.12885666	-75.85334015	-1006.1506958	-0.039917
Cloud_Mesh_Distance_CoW_R0_R1	41.782341	-75.57485962	-1006.1494751	0.576661
Cloud_Mesh_Distance_CoW_R0_R1	0.12347519	-89.20751953	-1006.03808594	-0.152527
Cloud_Mesh_Distance_CoW_R0_R1	-0.59922576	-88.84069061	-1006.03814697	-0.152466
Cloud_Mesh_Distance_CoW_R0_R1	-0.56961679	-88.65533447	-1006.03881836	-0.151794
Cloud_Mesh_Distance_CoW_R0_R1	-5.90909767	-74.56345367	-1006.07696533	0.352149
Cloud_Mesh_Distance_CoW_R0_R1	-3.89002872	-71.22638702	-1006.09118652	-0.099426
Cloud_Mesh_Distance_CoW_R0_R1	-2.88075948	-86.95527649	-1006.04077148	-0.149841
Cloud_Mesh_Distance_CoW_R0_R1	-4.356493	-74.39522552	-1006.07995605	-0.110657
Cloud_Mesh_Distance_CoW_R0_R1	42.51600266	-83.89859772	-1006.12310791	-0.067505
Cloud_Mesh_Distance_CoW_R0_R1	2.10199451	-88.92412567	-1006.04217529	-0.148438
Cloud_Mesh_Distance_CoW_R0_R1	2.14939499	-88.68403625	-1006.04302979	-0.147583
Cloud_Mesh_Distance_CoW_R0_R1	42.4718132	-75.0283432	-1006.15240479	-0.038208
Cloud_Mesh_Distance_CoW_R0_R1	-6.0443058	-69.50328064	-1006.09344482	0.287961
Cloud_Mesh_Distance_CoW_R0_R1	-5.78705215	-69.45782471	-1006.09405518	0.15544
Cloud_Mesh_Distance_CoW_R0_R1	2.13478231	-89.32961273	-1006.04089355	-0.123889
Cloud_Mesh_Distance_CoW_R0_R1	-0.97409511	-89.80075073	-1006.03436279	-0.15625
Cloud_Mesh_Distance_CoW_R0_R1	-0.81244469	-89.93478394	-1006.03417969	-0.156433
Cloud_Mesh_Distance_CoW_R0_R1	-1.9858973	-89.18069458	-1006.03479004	-0.155823
Cloud_Mesh_Distance_CoW_R0_R1	43.92780685	-87.1483078	-1006.11456299	-0.07605
Cloud_Mesh_Distance_CoW_R0_R1	45.31873703	-75.09746552	-1006.15667725	-0.033936
Cloud_Mesh_Distance_CoW_R0_R1	45.55179977	-75.06448364	-1006.15716553	-0.033447
Cloud_Mesh_Distance_CoW_R0_R1	45.62220764	-74.86181641	-1006.15795898	-0.032654
Cloud_Mesh_Distance_CoW_R0_R1	-3.0766809	-70.18605804	-1006.09594727	-0.094666
Cloud_Mesh_Distance_CoW_R0_R1	-3.24614072	-70.34872437	-1006.09515381	-0.095459
Cloud_Mesh_Distance_CoW_R0_R1	-2.37565875	-72.02703857	-1006.09094238	-0.09967
Cloud_Mesh_Distance_CoW_R0_R1	-6.5177393	-73.27801514	-1006.0802002	-0.000756
Cloud_Mesh_Distance_CoW_R0_R1	-3.10204434	-68.5743866	-1006.10125732	0.454588
Cloud_Mesh_Distance_CoW_R0_R1	-3.12544751	-68.9017868	-1006.10009766	0.130219
Cloud_Mesh_Distance_CoW_R0_R1	42.19858932	-74.88143921	-1006.15246582	0.183745
Cloud_Mesh_Distance_CoW_R0_R1	-1.0843389	-87.84598541	-1006.04064941	-0.149963
Cloud_Mesh_Distance_CoW_R0_R1	44.30429459	-73.80871582	-1006.15936279	-0.03125
Cloud_Mesh_Distance_CoW_R0_R1	1.67969215	-87.10713196	-1006.04748535	-0.143127
Cloud_Mesh_Distance_CoW_R0_R1	2.38864613	-88.55406952	-1006.04382324	-0.113051
Cloud_Mesh_Distance_CoW_R0_R1	-1.84448791	-68.85451508	-1006.10229492	0.692297
Cloud_Mesh_Distance_CoW_R0_R1	2.13591719	-87.41062927	-1006.04724121	-0.143372
Cloud_Mesh_Distance_CoW_R0_R1	-2.43518281	-73.07176208	-1006.08740234	-0.10321
Cloud_Mesh_Distance_CoW_R0_R1	41.53420258	-86.76381683	-1006.11206055	-0.078552
Cloud_Mesh_Distance_CoW_R0_R1	-5.83975601	-74.71761322	-1006.07653809	0.434144
Cloud_Mesh_Distance_CoW_R0_R1	-6.58286953	-72.00141144	-1006.08435059	-0.106262
Cloud_Mesh_Distance_CoW_R0_R1	-0.54936862	-70.03238678	-1006.10046387	0.824927
Cloud_Mesh_Distance_CoW_R0_R1	-6.12913227	-70.17430115	-1006.09112549	-0.099487
Cloud_Mesh_Distance_CoW_R0_R1	-1.71142793	-88.26100159	-1006.03826904	-0.152344
Cloud_Mesh_Distance_CoW_R0_R1	-2.07660031	-88.15355682	-1006.03808594	-0.152527
Cloud_Mesh_Distance_CoW_R0_R1	44.00325775	-77.64205933	-1006.1461792	-0.044434
Cloud_Mesh_Distance_CoW_R0_R1	-4.62229252	-74.99536133	-1006.07757568	0.172118
Cloud_Mesh_Distance_CoW_R0_R1	45.20682526	-74.58081818	-1006.15820313	-0.03241
Cloud_Mesh_Distance_CoW_R0_R1	-5.13662815	-75.41229248	-1006.07537842	0.721367
Cloud_Mesh_Distance_CoW_R0_R1	-0.48879313	-70.96697235	-1006.09747314	0.511333
Cloud_Mesh_Distance_CoW_R0_R1	-0.65716624	-70.828125	-1006.09765625	0.391957
Cloud_Mesh_Distance_CoW_R0_R1	-0.74801707	-71.00521851	-1006.09692383	0.251332
Cloud_Mesh_Distance_CoW_R0_R1	0.07723939	-71.41891479	-1006.09686279	0.976289
Cloud_Mesh_Distance_CoW_R0_R1	-0.65233612	-71.66288757	-1006.09490967	0.224472
Cloud_Mesh_Distance_CoW_R0_R1	-0.89825916	-71.37995911	-1006.09545898	0.016318
Cloud_Mesh_Distance_CoW_R0_R1	-4.69991779	-69.89473724	-1006.09429932	-0.096313
Cloud_Mesh_Distance_CoW_R0_R1	-1.99306464	-73.24681854	-1006.08752441	-0.103088
Cloud_Mesh_Distance_CoW_R0_R1	41.62533188	-86.32834625	-1006.11364746	-0.076965
Cloud_Mesh_Distance_CoW_R0_R1	-1.50900578	-70.28253937	-1006.0980835	-0.092529
Cloud_Mesh_Distance_CoW_R0_R1	-1.14025378	-70.64929962	-1006.09747314	0.013614
Cloud_Mesh_Distance_CoW_R0_R1	-1.03348756	-89.59030151	-1006.03497314	-0.15564
Cloud_Mesh_Distance_CoW_R0_R1	-1.0790379	-87.21437073	-1006.04272461	-0.147888
Cloud_Mesh_Distance_CoW_R0_R1	40.52756119	-85.35617828	-1006.1151123	-0.0755
Cloud_Mesh_Distance_CoW_R0_R1	2.55445433	-87.47460938	-1006.04766846	0.079014
Cloud_Mesh_Distance_CoW_R0_R1	2.33669567	-87.4884491	-1006.04730225	-0.137104
Cloud_Mesh_Distance_CoW_R0_R1	-4.31974316	-74.18425751	-1006.08074951	-0.109863
Cloud_Mesh_Distance_CoW_R0_R1	46.51563263	-74.1333847	-1006.1618042	-0.028809
Cloud_Mesh_Distance_CoW_R0_R1	46.44337082	-74.30111694	-1006.16113281	-0.02948
Cloud_Mesh_Distance_CoW_R0_R1	0.11056662	-72.14083099	-1006.09454346	0.979426
Cloud_Mesh_Distance_CoW_R0_R1	44.11596298	-87.29842377	-1006.11437988	-0.076233
Cloud_Mesh_Distance_CoW_R0_R1	44.00926208	-86.94047546	-1006.11541748	-0.075195
Cloud_Mesh_Distance_CoW_R0_R1	42.91944122	-74.7125473	-1006.1541748	-0.036438
Cloud_Mesh_Distance_CoW_R0_R1	-2.41408277	-75.00029755	-1006.08105469	0.401152
Cloud_Mesh_Distance_CoW_R0_R1	-2.21987176	-75.13254547	-1006.08093262	0.604245
Cloud_Mesh_Distance_CoW_R0_R1	-4.84219551	-71.05348969	-1006.090271	-0.100342
Cloud_Mesh_Distance_CoW_R0_R1	41.10078049	-84.57608795	-1006.11859131	-0.072021
Cloud_Mesh_Distance_CoW_R0_R1	41.26477432	-84.91057587	-1006.11773682	-0.072876
Cloud_Mesh_Distance_CoW_R0_R1	1.28981602	-89.10319519	-1006.0402832	-0.15033
Cloud_Mesh_Distance_CoW_R0_R1	43.04421997	-84.61965942	-1006.12158203	-0.069031
Cloud_Mesh_Distance_CoW_R0_R1	44.90122986	-77.70491791	-1006.1473999	-0.043213
Cloud_Mesh_Distance_CoW_R0_R1	-5.14177322	-73.79901123	-1006.08068848	-0.109924
Cloud_Mesh_Distance_CoW_R0_R1	1.18409848	-89.61956024	-1006.03839111	-0.152222
Cloud_Mesh_Distance_CoW_R0_R1	1.15361726	-89.79929352	-1006.03778076	-0.152832
Cloud_Mesh_Distance_CoW_R0_R1	43.68302155	-85.00302887	-1006.12127686	-0.069336
Cloud_Mesh_Distance_CoW_R0_R1	1.65833557	-88.0147934	-1006.04443359	-0.146179
Cloud_Mesh_Distance_CoW_R0_R1	-1.33325028	-71.1631546	-1006.09545898	-0.095154
Cloud_Mesh_Distance_CoW_R0_R1	-1.76714635	-88.73363495	-1006.03662109	-0.153992
Cloud_Mesh_Distance_CoW_R0_R1	45.43845749	-74.902565	-1006.15753174	-0.033081
Cloud_Mesh_Distance_CoW_R0_R1	43.80080795	-75.38404083	-1006.15332031	-0.037292
Cloud_Mesh_Distance_CoW_R0_R1	-4.35745144	-71.2756958	-1006.090271	-0.100342
Cloud_Mesh_Distance_CoW_R0_R1	-2.32400632	-89.07187653	-1006.03460693	-0.156006
Cloud_Mesh_Distance_CoW_R0_R1	-0.59850955	-89.43340302	-1006.03619385	-0.154419
Cloud_Mesh_Distance_CoW_R0_R1	-5.19162655	-70.2568512	-1006.09234619	-0.098267
Cloud_Mesh_Distance_CoW_R0_R1	-5.46554375	-70.37411499	-1006.0914917	-0.099121
Cloud_Mesh_Distance_CoW_R0_R1	44.31923294	-74.89872742	-1006.15576172	-0.034851
Cloud_Mesh_Distance_CoW_R0_R1	42.32262421	-83.99217224	-1006.12249756	-0.068115
Cloud_Mesh_Distance_CoW_R0_R1	46.24826431	-74.7232132	-1006.15942383	-0.031189
Cloud_Mesh_Distance_CoW_R0_R1	46.3757782	-74.90574646	-1006.15899658	-0.031616
Cloud_Mesh_Distance_CoW_R0_R1	46.12140656	-74.94599152	-1006.15844727	-0.032166
Cloud_Mesh_Distance_CoW_R0_R1	-1.38300252	-89.33851624	-1006.03521729	-0.155396
Cloud_Mesh_Distance_CoW_R0_R1	42.08723831	-84.29425049	-1006.12109375	-0.069519
Cloud_Mesh_Distance_CoW_R0_R1	40.84231567	-84.48208618	-1006.11853027	-0.072083
Cloud_Mesh_Distance_CoW_R0_R1	-0.68478942	-88.02162933	-1006.04071045	-0.149902
Cloud_Mesh_Distance_CoW_R0_R1	-0.52846694	-88.17472076	-1006.04046631	-0.150146
Cloud_Mesh_Distance_CoW_R0_R1	41.67446518	-84.13946533	-1006.12097168	-0.069641
Cloud_Mesh_Distance_CoW_R0_R1	-5.72173309	-70.92038727	-1006.08929443	-0.101318
Cloud_Mesh_Distance_CoW_R0_R1	-6.23591805	-71.09700012	-1006.08789063	-0.102722
Cloud_Mesh_Distance_CoW_R0_R1	41.65561295	-85.69436646	-1006.11578369	-0.074829
Cloud_Mesh_Distance_CoW_R0_R1	-1.78477001	-69.44506073	-1006.10046387	0.247369
Cloud_Mesh_Distance_CoW_R0_R1	-4.20805264	-71.90431213	-1006.08843994	-0.102173
Cloud_Mesh_Distance_CoW_R0_R1	-5.26715755	-70.07421112	-1006.09283447	-0.097778
Cloud_Mesh_Distance_CoW_R0_R1	-5.38362408	-69.7615509	-1006.09368896	-0.096924
Cloud_Mesh_Distance_CoW_R0_R1	44.61580658	-76.71483612	-1006.15020752	-0.040405
Cloud_Mesh_Distance_CoW_R0_R1	-0.01982582	-87.57138062	-1006.04327393	-0.147339
Cloud_Mesh_Distance_CoW_R0_R1	-1.12879014	-88.24243164	-1006.03924561	-0.151367
Cloud_Mesh_Distance_CoW_R0_R1	1.18755937	-88.32674408	-1006.04266357	-0.147949
Cloud_Mesh_Distance_CoW_R0_R1	0.3386308	-85.235672	-1006.05157471	-0.021326
Cloud_Mesh_Distance_CoW_R0_R1	44.23630905	-77.3314743	-1006.14758301	-0.04303
Cloud_Mesh_Distance_CoW_R0_R1	44.05873871	-77.20374298	-1006.14770508	-0.042908
Cloud_Mesh_Distance_CoW_R0_R1	43.53152847	-87.19345093	-1006.11383057	-0.076782
Cloud_Mesh_Distance_CoW_R0_R1	1.3220346	-87.90283203	-1006.04431152	-0.146301
Cloud_Mesh_Distance_CoW_R0_R1	1.46276331	-88.05254364	-1006.04400635	-0.146606
Cloud_Mesh_Distance_CoW_R0_R1	-1.3763988	-88.29548645	-1006.03869629	-0.151917
Cloud_Mesh_Distance_CoW_R0_R1	-1.03365993	-73.29000092	-1006.08892822	0.138893
Cloud_Mesh_Distance_CoW_R0_R1	2.42318869	-87.98918152	-1006.04577637	-0.110935
Cloud_Mesh_Distance_CoW_R0_R1	44.77688217	-73.76772308	-1006.16021729	-0.030396
Cloud_Mesh_Distance_CoW_R0_R1	-3.29153752	-74.1009903	-1006.0826416	-0.107971
Cloud_Mesh_Distance_CoW_R0_R1	40.28602982	-85.00559235	-1006.11590576	-0.074707
Cloud_Mesh_Distance_CoW_R0_R1	40.50454712	-85.15246582	-1006.11572266	-0.07489
Cloud_Mesh_Distance_CoW_R0_R1	0.01504922	-85.10285187	-1006.05151367	0.039498
Cloud_Mesh_Distance_CoW_R0_R1	-4.66827202	-74.02706146	-1006.08068848	-0.109924
Cloud_Mesh_Distance_CoW_R0_R1	42.09529495	-83.84187317	-1006.12261963	-0.067993
Cloud_Mesh_Distance_CoW_R0_R1	41.83130646	-83.80171967	-1006.12231445	-0.068298
Cloud_Mesh_Distance_CoW_R0_R1	-5.43554401	-74.08078003	-1006.07928467	-0.111328
Cloud_Mesh_Distance_CoW_R0_R1	-1.60543561	-69.40808868	-1006.10083008	0.393178
Cloud_Mesh_Distance_CoW_R0_R1	1.69780838	-88.86568451	-1006.04168701	-0.148926
Cloud_Mesh_Distance_CoW_R0_R1	1.44054818	-88.5843811	-1006.04223633	-0.148376
Cloud_Mesh_Distance_CoW_R0_R1	41.23701859	-83.63585663	-1006.12194824	-0.068665
Cloud_Mesh_Distance_CoW_R0_R1	41.30896378	-83.80757141	-1006.12145996	-0.069153
Cloud_Mesh_Distance_CoW_R0_R1	41.32569122	-85.26390076	-1006.11669922	-0.073914
Cloud_Mesh_Distance_CoW_R0_R1	41.65826416	-85.19106293	-1006.11743164	-0.073181
Cloud_Mesh_Distance_CoW_R0_R1	-2.1168406	-70.68950653	-1006.0958252	-0.094788
Cloud_Mesh_Distance_CoW_R0_R1	-0.62164807	-87.83074188	-1006.04144287	-0.14917
Cloud_Mesh_Distance_CoW_R0_R1	0.83366925	-86.59054565	-1006.04785156	-0.142761
Cloud_Mesh_Distance_CoW_R0_R1	1.30421996	-86.58035278	-1006.04864502	-0.141968
Cloud_Mesh_Distance_CoW_R0_R1	0.01949	-86.38052368	-1006.04724121	-0.143372
Cloud_Mesh_Distance_CoW_R0_R1	40.59561539	-87.49093628	-1006.1081543	-0.082458
Cloud_Mesh_Distance_CoW_R0_R1	40.85435867	-87.4050827	-1006.10882568	-0.081787
Cloud_Mesh_Distance_CoW_R0_R1	-2.45636725	-74.05400848	-1006.08410645	-0.106506
Cloud_Mesh_Distance_CoW_R0_R1	46.62504959	-74.46511078	-1006.16088867	-0.029724
Cloud_Mesh_Distance_CoW_R0_R1	44.61331558	-85.85365295	-1006.11999512	-0.070618
Cloud_Mesh_Distance_CoW_R0_R1	44.41698837	-85.77277374	-1006.11993408	-0.070679
Cloud_Mesh_Distance_CoW_R0_R1	44.10394287	-76.83881378	-1006.14898682	-0.041626
Cloud_Mesh_Distance_CoW_R0_R1	44.14906693	-87.07380676	-1006.11517334	-0.075439
Cloud_Mesh_Distance_CoW_R0_R1	-0.53320551	-85.85817719	-1006.0480957	-0.142517
Cloud_Mesh_Distance_CoW_R0_R1	44.29940414	-78.10444641	-1006.1451416	-0.030553
Cloud_Mesh_Distance_CoW_R0_R1	41.65430069	-86.57326508	-1006.112854	-0.077759
Cloud_Mesh_Distance_CoW_R0_R1	44.21756744	-85.91910553	-1006.11914063	-0.071472
Cloud_Mesh_Distance_CoW_R0_R1	43.91376877	-85.88581085	-1006.11877441	-0.071838
Cloud_Mesh_Distance_CoW_R0_R1	44.67409134	-76.9372406	-1006.14959717	-0.041016
Cloud_Mesh_Distance_CoW_R0_R1	-2.22574782	-86.8451004	-1006.04217529	-0.148438
Cloud_Mesh_Distance_CoW_R0_R1	39.83935547	-85.70011902	-1006.112854	-0.010371
Cloud_Mesh_Distance_CoW_R0_R1	40.06025696	-85.10359955	-1006.11517334	-0.075439
Cloud_Mesh_Distance_CoW_R0_R1	39.9681015	-85.30493927	-1006.11437988	-0.076233
Cloud_Mesh_Distance_CoW_R0_R1	40.04770279	-84.80856323	-1006.1161499	-0.00212
Cloud_Mesh_Distance_CoW_R0_R1	39.78006363	-84.78424072	-1006.11584473	0.255164
Cloud_Mesh_Distance_CoW_R0_R1	-0.36497474	-86.5177002	-1006.04620361	-0.144409
Cloud_Mesh_Distance_CoW_R0_R1	-0.18835974	-86.46707153	-1006.04663086	-0.143982
Cloud_Mesh_Distance_CoW_R0_R1	-0.34459233	-86.29637909	-1006.04693604	-0.143677
Cloud_Mesh_Distance_CoW_R0_R1	42.84273148	-85.63343048	-1006.11785889	-0.072754
Cloud_Mesh_Distance_CoW_R0_R1	44.80998993	-77.32791901	-1006.14849854	-0.042114
Cloud_Mesh_Distance_CoW_R0_R1	44.96947098	-77.48791504	-1006.14819336	-0.042419
Cloud_Mesh_Distance_CoW_R0_R1	44.76221466	-77.54219055	-1006.14770508	-0.042908
Cloud_Mesh_Distance_CoW_R0_R1	-1.05331922	-71.18946838	-1006.0958252	-0.092123
Cloud_Mesh_Distance_CoW_R0_R1	-0.71592021	-86.31246948	-1006.04632568	-0.144287
Cloud_Mesh_Distance_CoW_R0_R1	-0.52214503	-86.43134308	-1006.04620361	-0.144409
Cloud_Mesh_Distance_CoW_R0_R1	-1.40144897	-70.70688629	-1006.09686279	-0.09375
Cloud_Mesh_Distance_CoW_R0_R1	-2.67038417	-88.40615082	-1006.03625488	-0.154358
Cloud_Mesh_Distance_CoW_R0_R1	-2.87855268	-88.31867981	-1006.03625488	-0.154358
Cloud_Mesh_Distance_CoW_R0_R1	-2.21780229	-70.52906036	-1006.09619141	-0.094421
Cloud_Mesh_Distance_CoW_R0_R1	-1.24000883	-85.56219482	-1006.04797363	-0.142639
Cloud_Mesh_Distance_CoW_R0_R1	44.94366455	-87.13973999	-1006.11621094	-0.074402
Cloud_Mesh_Distance_CoW_R0_R1	-0.15920651	-86.19050598	-1006.04760742	-0.143005
Cloud_Mesh_Distance_CoW_R0_R1	41.34811783	-84.69966125	-1006.11859131	-0.072021
Cloud_Mesh_Distance_CoW_R0_R1	43.27344894	-74.1076355	-1006.15673828	-0.033875
Cloud_Mesh_Distance_CoW_R0_R1	-2.98558736	-70.40264893	-1006.09533691	-0.095276
Cloud_Mesh_Distance_CoW_R0_R1	-5.50751495	-69.1860199	-1006.09539795	0.221072
Cloud_Mesh_Distance_CoW_R0_R1	-5.70937252	-69.04927063	-1006.09552002	0.444063
Cloud_Mesh_Distance_CoW_R0_R1	42.43300247	-76.00034332	-1006.14910889	-0.006582
Cloud_Mesh_Distance_CoW_R0_R1	41.72295761	-83.97608185	-1006.12158203	-0.069031
Cloud_Mesh_Distance_CoW_R0_R1	41.46020889	-83.6639328	-1006.12219238	-0.06842
Cloud_Mesh_Distance_CoW_R0_R1	-3.33334851	-73.52117157	-1006.08447266	-0.10614
Cloud_Mesh_Distance_CoW_R0_R1	-0.23991024	-87.51913452	-1006.04309082	-0.147522
Cloud_Mesh_Distance_CoW_R0_R1	-4.59536171	-72.32017517	-1006.08642578	-0.104187
Cloud_Mesh_Distance_CoW_R0_R1	-0.88695025	-72.59677124	-1006.09143066	0.051319
Cloud_Mesh_Distance_CoW_R0_R1	-1.82484126	-86.56088257	-1006.04370117	-0.146912
Cloud_Mesh_Distance_CoW_R0_R1	-2.4964335	-71.38500214	-1006.09289551	-0.097717
Cloud_Mesh_Distance_CoW_R0_R1	-2.29904771	-71.52002716	-1006.09277344	-0.097839
Cloud_Mesh_Distance_CoW_R0_R1	-6.088027	-69.72457123	-1006.09265137	0.15798
Cloud_Mesh_Distance_CoW_R0_R1	-5.88503933	-69.87031555	-1006.0925293	-0.089441
Cloud_Mesh_Distance_CoW_R0_R1	-5.91342163	-70.0915451	-1006.09173584	-0.098877
Cloud_Mesh_Distance_CoW_R0_R1	2.04982662	-89.13578796	-1006.04138184	-0.149231
Cloud_Mesh_Distance_CoW_R0_R1	1.8503083	-89.03838348	-1006.04138184	-0.149231
Cloud_Mesh_Distance_CoW_R0_R1	41.70532608	-83.61704254	-1006.1227417	-0.067871
Cloud_Mesh_Distance_CoW_R0_R1	-0.74972844	-87.44827271	-1006.04248047	-0.148132
Cloud_Mesh_Distance_CoW_R0_R1	44.24560928	-76.27189636	-1006.15112305	-0.03949
Cloud_Mesh_Distance_CoW_R0_R1	-6.67268658	-69.63769531	-1006.09204102	0.650337
Cloud_Mesh_Distance_CoW_R0_R1	-6.31246567	-69.81950378	-1006.09197998	0.255469
Cloud_Mesh_Distance_CoW_R0_R1	-6.50183582	-69.71012878	-1006.09204102	0.471301
Cloud_Mesh_Distance_CoW_R0_R1	-1.88830256	-89.66648865	-1006.0333252	-0.157288
Cloud_Mesh_Distance_CoW_R0_R1	40.31288147	-85.82715607	-1006.11322021	-0.077393
Cloud_Mesh_Distance_CoW_R0_R1	40.49648666	-85.91551208	-1006.11322021	-0.077393
Cloud_Mesh_Distance_CoW_R0_R1	42.17146301	-85.15079498	-1006.1184082	-0.072205
Cloud_Mesh_Distance_CoW_R0_R1	42.5866127	-84.95417786	-1006.11968994	-0.070923
Cloud_Mesh_Distance_CoW_R0_R1	-6.13925838	-70.6177597	-1006.08966064	-0.100952
Cloud_Mesh_Distance_CoW_R0_R1	43.26663208	-74.89463043	-1006.15411377	-0.036499
Cloud_Mesh_Distance_CoW_R0_R1	43.10115433	-74.72394562	-1006.15441895	-0.036194
Cloud_Mesh_Distance_CoW_R0_R1	-0.57976031	-71.89862061	-1006.09423828	0.284121
Cloud_Mesh_Distance_CoW_R0_R1	-5.99298954	-71.25933838	-1006.08776855	-0.102844
Cloud_Mesh_Distance_CoW_R0_R1	-6.23605347	-71.38066864	-1006.0869751	-0.103638
Cloud_Mesh_Distance_CoW_R0_R1	44.41341782	-76.27293396	-1006.15136719	-0.039246
Cloud_Mesh_Distance_CoW_R0_R1	42.74188614	-86.52003479	-1006.11480713	-0.075806
Cloud_Mesh_Distance_CoW_R0_R1	42.56842422	-86.639328	-1006.11413574	-0.076477
Cloud_Mesh_Distance_CoW_R0_R1	1.51361942	-90.05084229	-1006.03747559	-0.153137
Cloud_Mesh_Distance_CoW_R0_R1	-5.22657108	-70.72845459	-1006.09069824	-0.099915
Cloud_Mesh_Distance_CoW_R0_R1	-5.47326183	-70.83086395	-1006.08996582	-0.100647
Cloud_Mesh_Distance_CoW_R0_R1	1.71933579	-86.38481903	-1006.04992676	-0.140686
Cloud_Mesh_Distance_CoW_R0_R1	-2.86145282	-88.5047226	-1006.03564453	-0.154968
Cloud_Mesh_Distance_CoW_R0_R1	-1.31966996	-87.73770905	-1006.04064941	-0.149963
Cloud_Mesh_Distance_CoW_R0_R1	-4.26987457	-69.47694397	-1006.09637451	-0.094238
Cloud_Mesh_Distance_CoW_R0_R1	41.43638229	-85.07540894	-1006.11749268	-0.07312
Cloud_Mesh_Distance_CoW_R0_R1	39.52174377	-87.03572083	-1006.10797119	0.46982
Cloud_Mesh_Distance_CoW_R0_R1	43.46332169	-76.79920197	-1006.14813232	-0.04248
Cloud_Mesh_Distance_CoW_R0_R1	43.27523041	-76.86147308	-1006.14758301	-0.04303
Cloud_Mesh_Distance_CoW_R0_R1	42.26003265	-86.33798981	-1006.11462402	-0.075989
Cloud_Mesh_Distance_CoW_R0_R1	-1.50445199	-87.58235168	-1006.04083252	-0.14978
Cloud_Mesh_Distance_CoW_R0_R1	-1.94217229	-87.57810974	-1006.04016113	-0.150452
Cloud_Mesh_Distance_CoW_R0_R1	0.65778983	-85.95905304	-1006.04968262	-0.14093
Cloud_Mesh_Distance_CoW_R0_R1	-3.79976344	-71.99747467	-1006.08880615	-0.101807
Cloud_Mesh_Distance_CoW_R0_R1	-2.98389077	-74.46956635	-1006.08190918	-0.108704
Cloud_Mesh_Distance_CoW_R0_R1	-3.14521098	-88.88098145	-1006.03393555	-0.156677
Cloud_Mesh_Distance_CoW_R0_R1	-2.99277568	-89.09287262	-1006.0335083	-0.157104
Cloud_Mesh_Distance_CoW_R0_R1	-2.11784673	-73.62671661	-1006.08605957	-0.104553
Cloud_Mesh_Distance_CoW_R0_R1	-2.16872144	-73.82065582	-1006.08532715	-0.105286
Cloud_Mesh_Distance_CoW_R0_R1	-5.93112373	-70.31751251	-1006.09094238	-0.09967
Cloud_Mesh_Distance_CoW_R0_R1	44.85375977	-75.48195648	-1006.15466309	-0.03595
Cloud_Mesh_Distance_CoW_R0_R1	40.79516602	-86.59628296	-1006.1114502	-0.079163
Cloud_Mesh_Distance_CoW_R0_R1	41.04969406	-86.66445923	-1006.1116333	-0.078979
Cloud_Mesh_Distance_CoW_R0_R1	40.74378204	-85.91550446	-1006.11358643	-0.077026
Cloud_Mesh_Distance_CoW_R0_R1	41.01742172	-86.03278351	-1006.11364746	-0.076965
Cloud_Mesh_Distance_CoW_R0_R1	1.38570178	-88.38355255	-1006.04278564	-0.147827
Cloud_Mesh_Distance_CoW_R0_R1	1.29710567	-88.15349579	-1006.043396	-0.147217
Cloud_Mesh_Distance_CoW_R0_R1	46.09215546	-75.22628021	-1006.1574707	-0.033142
Cloud_Mesh_Distance_CoW_R0_R1	46.28580093	-75.68881226	-1006.15625	-0.034363
Cloud_Mesh_Distance_CoW_R0_R1	-5.21061039	-71.24089813	-1006.08905029	-0.101563
Cloud_Mesh_Distance_CoW_R0_R1	-4.18014145	-75.4151001	-1006.07684326	0.510233
Cloud_Mesh_Distance_CoW_R0_R1	43.2783432	-74.59354401	-1006.15509033	-0.035522
Cloud_Mesh_Distance_CoW_R0_R1	-1.67767024	-87.42687988	-1006.04107666	-0.149536
Cloud_Mesh_Distance_CoW_R0_R1	2.68634367	-87.92488861	-1006.04638672	0.154649
Cloud_Mesh_Distance_CoW_R0_R1	2.43148708	-87.710495	-1006.04669189	-0.079699
Cloud_Mesh_Distance_CoW_R0_R1	41.2544899	-86.15232849	-1006.11364746	-0.076965
Cloud_Mesh_Distance_CoW_R0_R1	41.22515488	-86.35153198	-1006.11291504	-0.077698
Cloud_Mesh_Distance_CoW_R0_R1	44.67103195	-85.14775085	-1006.12237549	-0.068237
Cloud_Mesh_Distance_CoW_R0_R1	0.43894529	-85.9858551	-1006.04925537	-0.141357
Cloud_Mesh_Distance_CoW_R0_R1	-3.51718783	-72.83953857	-1006.08642578	-0.104187
Cloud_Mesh_Distance_CoW_R0_R1	-3.27100682	-72.9744339	-1006.08642578	-0.104187
Cloud_Mesh_Distance_CoW_R0_R1	-5.63710594	-69.80903625	-1006.09313965	-0.097473
Cloud_Mesh_Distance_CoW_R0_R1	40.1544342	-85.30579376	-1006.11468506	-0.075928
Cloud_Mesh_Distance_CoW_R0_R1	40.30760574	-85.22312164	-1006.11517334	-0.075439
Cloud_Mesh_Distance_CoW_R0_R1	40.32154846	-85.6233139	-1006.1138916	-0.076721
Cloud_Mesh_Distance_CoW_R0_R1	40.32976151	-85.42149353	-1006.11456299	-0.07605
Cloud_Mesh_Distance_CoW_R0_R1	40.88151932	-84.2813797	-1006.11920166	-0.071411
Cloud_Mesh_Distance_CoW_R0_R1	0.08656001	-84.88647461	-1006.05230713	0.263114
Cloud_Mesh_Distance_CoW_R0_R1	43.32694244	-75.14545441	-1006.15338135	-0.037231
Cloud_Mesh_Distance_CoW_R0_R1	43.06700516	-75.09218597	-1006.15313721	-0.037476
Cloud_Mesh_Distance_CoW_R0_R1	-2.46069741	-87.44124603	-1006.03979492	-0.150818
Cloud_Mesh_Distance_CoW_R0_R1	-1.06578183	-88.66867828	-1006.03796387	-0.152649
Cloud_Mesh_Distance_CoW_R0_R1	-5.27724648	-71.53263855	-1006.08795166	-0.102661
Cloud_Mesh_Distance_CoW_R0_R1	44.60538483	-83.93724823	-1006.12628174	-0.064331
Cloud_Mesh_Distance_CoW_R0_R1	44.17518616	-84.20336914	-1006.12475586	-0.065857
Cloud_Mesh_Distance_CoW_R0_R1	-1.45031714	-73.75543213	-1006.08673096	0.029279
Cloud_Mesh_Distance_CoW_R0_R1	-5.71203136	-70.46356201	-1006.09082031	-0.099792
Cloud_Mesh_Distance_CoW_R0_R1	-5.71849823	-70.69104004	-1006.09008789	-0.100525
Cloud_Mesh_Distance_CoW_R0_R1	-1.12694192	-85.79063416	-1006.04736328	-0.14325
Cloud_Mesh_Distance_CoW_R0_R1	-1.80979705	-72.06809998	-1006.09173584	-0.098877
Cloud_Mesh_Distance_CoW_R0_R1	-1.83073783	-71.86804199	-1006.09234619	-0.098267
Cloud_Mesh_Distance_CoW_R0_R1	-5.74492168	-73.38098145	-1006.08111572	-0.109497
Cloud_Mesh_Distance_CoW_R0_R1	44.62370682	-84.81567383	-1006.12341309	-0.0672
Cloud_Mesh_Distance_CoW_R0_R1	1.39466548	-90.23899078	-1006.03668213	-0.153931
Cloud_Mesh_Distance_CoW_R0_R1	1.62154996	-90.28634644	-1006.03686523	0.030919
Cloud_Mesh_Distance_CoW_R0_R1	0.16671407	-86.83784485	-1006.04595947	-0.144653
Cloud_Mesh_Distance_CoW_R0_R1	-0.08556914	-86.8900528	-1006.04541016	-0.145203
Cloud_Mesh_Distance_CoW_R0_R1	-0.92709851	-73.07526398	-1006.08978271	0.150852
Cloud_Mesh_Distance_CoW_R0_R1	-2.88961291	-71.17695618	-1006.09295654	-0.097656
Cloud_Mesh_Distance_CoW_R0_R1	41.00335693	-86.46372223	-1006.11218262	-0.07843
Cloud_Mesh_Distance_CoW_R0_R1	43.6788063	-73.8142395	-1006.1583252	-0.032288
Cloud_Mesh_Distance_CoW_R0_R1	43.5243187	-73.7073288	-1006.15844727	-0.032166
Cloud_Mesh_Distance_CoW_R0_R1	43.36959839	-73.60515594	-1006.1585083	-0.032104
Cloud_Mesh_Distance_CoW_R0_R1	42.29096222	-75.0796051	-1006.1519165	0.069748
Cloud_Mesh_Distance_CoW_R0_R1	-0.51552892	-89.61000061	-1006.03570557	-0.154907
Cloud_Mesh_Distance_CoW_R0_R1	-0.05486834	-87.34283447	-1006.04394531	-0.146667
Cloud_Mesh_Distance_CoW_R0_R1	0.13919437	-87.45696259	-1006.04388428	-0.146729
Cloud_Mesh_Distance_CoW_R0_R1	43.35534668	-85.21495056	-1006.12005615	-0.070557
Cloud_Mesh_Distance_CoW_R0_R1	-1.13978839	-69.99922943	-1006.09960938	0.343789
Cloud_Mesh_Distance_CoW_R0_R1	44.77019119	-75.73457336	-1006.15368652	-0.036926
Cloud_Mesh_Distance_CoW_R0_R1	44.95426178	-75.69332886	-1006.15411377	-0.036499
Cloud_Mesh_Distance_CoW_R0_R1	45.10881042	-75.51535034	-1006.15496826	-0.035645
Cloud_Mesh_Distance_CoW_R0_R1	-3.854707	-68.80773163	-1006.09924316	0.139741
Cloud_Mesh_Distance_CoW_R0_R1	44.30978394	-84.6180954	-1006.12359619	-0.067017
Cloud_Mesh_Distance_CoW_R0_R1	44.13241577	-84.65878296	-1006.12316895	-0.067444
Cloud_Mesh_Distance_CoW_R0_R1	43.81047821	-75.13233185	-1006.1541748	-0.036438
Cloud_Mesh_Distance_CoW_R0_R1	-3.1247437	-73.05587006	-1006.08636475	-0.104248
Cloud_Mesh_Distance_CoW_R0_R1	0.7379204	-89.61001587	-1006.03771973	-0.152893
Cloud_Mesh_Distance_CoW_R0_R1	-5.23788834	-70.96253204	-1006.08990479	-0.100708
Cloud_Mesh_Distance_CoW_R0_R1	39.50384903	-86.55769348	-1006.10949707	0.370152
Cloud_Mesh_Distance_CoW_R0_R1	39.67208099	-86.43029785	-1006.11016846	0.181888
Cloud_Mesh_Distance_CoW_R0_R1	44.12421417	-85.70065308	-1006.11968994	-0.070923
Cloud_Mesh_Distance_CoW_R0_R1	43.97535324	-85.5736618	-1006.11987305	-0.07074
Cloud_Mesh_Distance_CoW_R0_R1	0.36382413	-84.98804474	-1006.0524292	0.223926
Cloud_Mesh_Distance_CoW_R0_R1	-1.63793278	-69.60340118	-1006.10015869	0.227814
Cloud_Mesh_Distance_CoW_R0_R1	-4.3960638	-74.88923645	-1006.07824707	0.019509
Cloud_Mesh_Distance_CoW_R0_R1	-2.42078948	-69.17754364	-1006.1003418	0.120381
Cloud_Mesh_Distance_CoW_R0_R1	0.33905184	-89.62641144	-1006.03704834	-0.153564
Cloud_Mesh_Distance_CoW_R0_R1	-5.30313396	-74.27788544	-1006.07885742	-0.111755
Cloud_Mesh_Distance_CoW_R0_R1	-2.46461415	-89.61486053	-1006.03259277	-0.15802
Cloud_Mesh_Distance_CoW_R0_R1	-0.906955	-86.77390289	-1006.04449463	-0.146118
Cloud_Mesh_Distance_CoW_R0_R1	-0.87013173	-87.02448273	-1006.04370117	-0.146912
Cloud_Mesh_Distance_CoW_R0_R1	1.28628886	-86.82554626	-1006.04779053	-0.142822
Cloud_Mesh_Distance_CoW_R0_R1	-6.32730293	-70.05526733	-1006.09118652	0.120659
Cloud_Mesh_Distance_CoW_R0_R1	-6.29615784	-69.58274841	-1006.09283447	0.406405
Cloud_Mesh_Distance_CoW_R0_R1	-5.81479836	-74.93891907	-1006.0758667	0.602878
Cloud_Mesh_Distance_CoW_R0_R1	-3.02668118	-71.83969116	-1006.09051514	-0.100098
Cloud_Mesh_Distance_CoW_R0_R1	-1.75282979	-73.99871063	-1006.08544922	-0.042452
Cloud_Mesh_Distance_CoW_R0_R1	-1.92305779	-73.80957031	-1006.08575439	-0.104858
Cloud_Mesh_Distance_CoW_R0_R1	-5.67597103	-70.02096558	-1006.09234619	-0.098267
Cloud_Mesh_Distance_CoW_R0_R1	-5.46033955	-70.15406036	-1006.09222412	-0.098389
Cloud_Mesh_Distance_CoW_R0_R1	-5.69985008	-70.23970032	-1006.09161377	-0.098999
Cloud_Mesh_Distance_CoW_R0_R1	1.84662473	-89.61507416	-1006.03948975	-0.151123
Cloud_Mesh_Distance_CoW_R0_R1	-2.81643748	-89.11580658	-1006.03369141	-0.156921
Cloud_Mesh_Distance_CoW_R0_R1	0.20847774	-89.03588867	-1006.03875732	-0.151855
Cloud_Mesh_Distance_CoW_R0_R1	0.94798112	-89.46154022	-1006.03851318	-0.1521
Cloud_Mesh_Distance_CoW_R0_R1	0.82038897	-89.23983765	-1006.0390625	-0.15155
Cloud_Mesh_Distance_CoW_R0_R1	-0.77365112	-85.7155838	-1006.04821777	-0.142395
Cloud_Mesh_Distance_CoW_R0_R1	-1.57174754	-87.87630463	-1006.03979492	-0.150818
Cloud_Mesh_Distance_CoW_R0_R1	-1.78720355	-87.88702393	-1006.03942871	-0.151184
Cloud_Mesh_Distance_CoW_R0_R1	-1.76618266	-71.43013763	-1006.09393311	-0.09668
Cloud_Mesh_Distance_CoW_R0_R1	-1.59628367	-70.52625275	-1006.09716797	-0.093445
Cloud_Mesh_Distance_CoW_R0_R1	-1.85762334	-70.59435272	-1006.09649658	-0.094116
Cloud_Mesh_Distance_CoW_R0_R1	-4.78948689	-73.36376953	-1006.08270264	-0.10791
Cloud_Mesh_Distance_CoW_R0_R1	-2.94845176	-87.52857208	-1006.03875732	-0.151855
Cloud_Mesh_Distance_CoW_R0_R1	-0.54308105	-72.7964859	-1006.09130859	0.430514
Cloud_Mesh_Distance_CoW_R0_R1	-0.39897823	-72.9496994	-1006.09106445	0.611549
Cloud_Mesh_Distance_CoW_R0_R1	0.62986052	-86.67242432	-1006.04724121	-0.143372
Cloud_Mesh_Distance_CoW_R0_R1	0.3684361	-87.02414703	-1006.04571533	-0.144897
Cloud_Mesh_Distance_CoW_R0_R1	0.4281193	-86.24674988	-1006.04833984	-0.142273
Cloud_Mesh_Distance_CoW_R0_R1	-3.33053041	-71.132164	-1006.09240723	-0.098206
Cloud_Mesh_Distance_CoW_R0_R1	41.56613159	-83.99069977	-1006.12127686	-0.069336
Cloud_Mesh_Distance_CoW_R0_R1	-2.16602588	-71.74498749	-1006.09222412	-0.098389
Cloud_Mesh_Distance_CoW_R0_R1	-1.29498696	-73.33091736	-1006.08837891	-0.074081
Cloud_Mesh_Distance_CoW_R0_R1	-1.55133414	-88.14951324	-1006.03887939	-0.151733
Cloud_Mesh_Distance_CoW_R0_R1	-0.8139708	-87.2452774	-1006.04309082	-0.147522
Cloud_Mesh_Distance_CoW_R0_R1	-0.62860417	-87.0710907	-1006.04394531	-0.146667
Cloud_Mesh_Distance_CoW_R0_R1	0.11040318	-88.30303955	-1006.04101563	-0.149597
Cloud_Mesh_Distance_CoW_R0_R1	-0.10599256	-88.37818146	-1006.04046631	-0.150146
Cloud_Mesh_Distance_CoW_R0_R1	39.63514328	-84.61075592	-1006.1161499	0.45483
Cloud_Mesh_Distance_CoW_R0_R1	44.42084885	-74.71940613	-1006.15649414	-0.034119
Cloud_Mesh_Distance_CoW_R0_R1	44.16603088	-74.73270416	-1006.15606689	-0.034546
Cloud_Mesh_Distance_CoW_R0_R1	-2.27965713	-74.25228119	-1006.08374023	-0.106873
Cloud_Mesh_Distance_CoW_R0_R1	-2.22103858	-74.02753448	-1006.08459473	-0.106018
Cloud_Mesh_Distance_CoW_R0_R1	40.59572983	-87.09601593	-1006.10943604	-0.081177
Cloud_Mesh_Distance_CoW_R0_R1	40.73331833	-86.95014954	-1006.11016846	-0.080444
Cloud_Mesh_Distance_CoW_R0_R1	42.88162994	-76.00370789	-1006.14984131	-0.040771
Cloud_Mesh_Distance_CoW_R0_R1	42.16550446	-87.46147156	-1006.11077881	-0.079834
Cloud_Mesh_Distance_CoW_R0_R1	-2.29640222	-68.7714386	-1006.10186768	0.540354
Cloud_Mesh_Distance_CoW_R0_R1	-2.82352185	-87.72795105	-1006.03826904	-0.152344
Cloud_Mesh_Distance_CoW_R0_R1	-4.13124752	-72.50670624	-1006.08654785	-0.104065
Cloud_Mesh_Distance_CoW_R0_R1	-0.49486399	-70.72627258	-1006.0982666	0.579507
Cloud_Mesh_Distance_CoW_R0_R1	-0.65948462	-70.63117218	-1006.09832764	0.459868
Cloud_Mesh_Distance_CoW_R0_R1	-5.21203423	-70.50085449	-1006.0914917	-0.099121
Cloud_Mesh_Distance_CoW_R0_R1	43.06506348	-75.65587616	-1006.15124512	-0.039368
Cloud_Mesh_Distance_CoW_R0_R1	44.31798172	-74.52005005	-1006.15698242	-0.03363
Cloud_Mesh_Distance_CoW_R0_R1	0.84600496	-87.59429169	-1006.04455566	-0.146057
Cloud_Mesh_Distance_CoW_R0_R1	-6.26455116	-72.92124176	-1006.08178711	-0.108826
Cloud_Mesh_Distance_CoW_R0_R1	-6.3488636	-73.13428497	-1006.08099365	-0.109619
Cloud_Mesh_Distance_CoW_R0_R1	-0.7726717	-85.40653229	-1006.04919434	-0.141418
Cloud_Mesh_Distance_CoW_R0_R1	-1.46878314	-70.93406677	-1006.0960083	-0.094604
Cloud_Mesh_Distance_CoW_R0_R1	46.88378143	-75.55415344	-1006.15765381	-0.032959
Cloud_Mesh_Distance_CoW_R0_R1	46.8166275	-75.80316162	-1006.15673828	-0.033875
Cloud_Mesh_Distance_CoW_R0_R1	45.49996948	-76.23147583	-1006.15319824	-0.037415
Cloud_Mesh_Distance_CoW_R0_R1	0.77357364	-86.35445404	-1006.04852295	-0.14209
Cloud_Mesh_Distance_CoW_R0_R1	-0.39656663	-70.51876068	-1006.09912109	0.745736
Cloud_Mesh_Distance_CoW_R0_R1	42.57504272	-85.7121582	-1006.1171875	-0.073425
Cloud_Mesh_Distance_CoW_R0_R1	-4.94426823	-70.40058136	-1006.09222412	-0.098389
Cloud_Mesh_Distance_CoW_R0_R1	-4.40763855	-70.31193542	-1006.09338379	-0.097229
Cloud_Mesh_Distance_CoW_R0_R1	-1.9566834	-72.40149689	-1006.09039307	-0.10022
Cloud_Mesh_Distance_CoW_R0_R1	41.50300217	-84.30575562	-1006.12011719	-0.070496
Cloud_Mesh_Distance_CoW_R0_R1	-2.64663625	-72.63243103	-1006.08850098	-0.102112
Cloud_Mesh_Distance_CoW_R0_R1	-3.49220872	-71.19913483	-1006.09191895	-0.098694
Cloud_Mesh_Distance_CoW_R0_R1	-3.30177808	-71.35136414	-1006.09173584	-0.098877
Cloud_Mesh_Distance_CoW_R0_R1	41.78582764	-82.61617279	-1006.12615967	0.502076
Cloud_Mesh_Distance_CoW_R0_R1	40.87379456	-86.80331421	-1006.11090088	-0.079712
Cloud_Mesh_Distance_CoW_R0_R1	40.61283875	-86.73718262	-1006.11065674	-0.079956
Cloud_Mesh_Distance_CoW_R0_R1	41.98945618	-87.53144073	-1006.11022949	-0.080383
Cloud_Mesh_Distance_CoW_R0_R1	41.85621643	-87.36093903	-1006.1105957	-0.080017
Cloud_Mesh_Distance_CoW_R0_R1	42.0574379	-87.31378937	-1006.11108398	-0.079529
Cloud_Mesh_Distance_CoW_R0_R1	41.77484512	-88.33852386	-1006.10723877	-0.083374
Cloud_Mesh_Distance_CoW_R0_R1	-3.18315196	-73.75279236	-1006.08398438	-0.106628
Cloud_Mesh_Distance_CoW_R0_R1	-2.13930583	-85.37563324	-1006.04718018	0.214563
Cloud_Mesh_Distance_CoW_R0_R1	42.51706314	-74.32402039	-1006.15478516	0.009237
Cloud_Mesh_Distance_CoW_R0_R1	-3.51769328	-73.09249115	-1006.08563232	-0.10498
Cloud_Mesh_Distance_CoW_R0_R1	-1.58443379	-86.65222931	-1006.04382324	-0.14679
Cloud_Mesh_Distance_CoW_R0_R1	-7.11664295	-71.43906403	-1006.08538818	0.314893
Cloud_Mesh_Distance_CoW_R0_R1	43.61389542	-88.3740387	-1006.11004639	-0.080566
Cloud_Mesh_Distance_CoW_R0_R1	43.80687332	-88.29507446	-1006.1105957	-0.080017
Cloud_Mesh_Distance_CoW_R0_R1	42.13549423	-83.0969696	-1006.12512207	-0.052823
Cloud_Mesh_Distance_CoW_R0_R1	2.12757921	-88.25776672	-1006.04437256	-0.14624
Cloud_Mesh_Distance_CoW_R0_R1	1.94711149	-88.33548737	-1006.04388428	-0.146729
Cloud_Mesh_Distance_CoW_R0_R1	1.98859429	-88.16684723	-1006.04449463	-0.146118
Cloud_Mesh_Distance_CoW_R0_R1	-5.73445892	-71.16148376	-1006.08850098	-0.102112
Cloud_Mesh_Distance_CoW_R0_R1	-2.0869205	-72.24946594	-1006.09069824	-0.099915
Cloud_Mesh_Distance_CoW_R0_R1	43.92375183	-72.28614044	-1006.16375732	0.37474
Cloud_Mesh_Distance_CoW_R0_R1	-6.79818058	-70.8462677	-1006.08782959	0.155096
Cloud_Mesh_Distance_CoW_R0_R1	-0.64396811	-72.09845734	-1006.09350586	0.223806
Cloud_Mesh_Distance_CoW_R0_R1	-2.44023299	-85.62944794	-1006.0458374	0.180352
Cloud_Mesh_Distance_CoW_R0_R1	43.36300278	-76.00255585	-1006.15057373	-0.040039
Cloud_Mesh_Distance_CoW_R0_R1	43.13368988	-76.07380676	-1006.14996338	-0.040649
Cloud_Mesh_Distance_CoW_R0_R1	-1.66379595	-89.71400452	-1006.03356934	-0.157043
Cloud_Mesh_Distance_CoW_R0_R1	41.19226456	-82.62411499	-1006.12518311	0.711785
Cloud_Mesh_Distance_CoW_R0_R1	-0.46969891	-73.94004822	-1006.08764648	0.946902
Cloud_Mesh_Distance_CoW_R0_R1	-3.57308555	-71.88200378	-1006.08953857	-0.101074
Cloud_Mesh_Distance_CoW_R0_R1	43.45614624	-75.51816559	-1006.15234375	-0.038269
Cloud_Mesh_Distance_CoW_R0_R1	43.62884521	-75.54995728	-1006.15252686	-0.038086
Cloud_Mesh_Distance_CoW_R0_R1	-1.96585441	-85.25137329	-1006.04785156	0.236195
Cloud_Mesh_Distance_CoW_R0_R1	-1.77406716	-85.22879791	-1006.04821777	0.170129
Cloud_Mesh_Distance_CoW_R0_R1	-4.54400921	-68.36267853	-1006.09960938	0.649649
Cloud_Mesh_Distance_CoW_R0_R1	47.14954758	-76.78414917	-1006.1539917	-0.036621
Cloud_Mesh_Distance_CoW_R0_R1	41.55343246	-74.96498871	-1006.15112305	0.813633
Cloud_Mesh_Distance_CoW_R0_R1	-3.82141614	-73.31108093	-1006.08441162	-0.106201
Cloud_Mesh_Distance_CoW_R0_R1	41.59864426	-75.89137268	-1006.14813232	0.793207
Cloud_Mesh_Distance_CoW_R0_R1	0.03172588	-89.9386673	-1006.03552246	-0.15509
Cloud_Mesh_Distance_CoW_R0_R1	44.51175308	-86.16351318	-1006.11877441	-0.071838
Cloud_Mesh_Distance_CoW_R0_R1	44.48536301	-87.5144043	-1006.11425781	-0.076355
Cloud_Mesh_Distance_CoW_R0_R1	44.54818344	-87.8118515	-1006.11340332	-0.077209
Cloud_Mesh_Distance_CoW_R0_R1	-5.2142868	-73.38304901	-1006.08197021	-0.108643
Cloud_Mesh_Distance_CoW_R0_R1	44.94404984	-86.39015961	-1006.11871338	-0.071899
Cloud_Mesh_Distance_CoW_R0_R1	-1.13997436	-71.65300751	-1006.09417725	-0.096436
Cloud_Mesh_Distance_CoW_R0_R1	44.31413651	-83.58566284	-1006.12701416	-0.063599
Cloud_Mesh_Distance_CoW_R0_R1	44.28472519	-83.82513428	-1006.12615967	-0.064453
Cloud_Mesh_Distance_CoW_R0_R1	42.03673172	-75.94895172	-1006.14862061	0.37109
Cloud_Mesh_Distance_CoW_R0_R1	42.02147675	-75.70596313	-1006.14941406	0.349444
Cloud_Mesh_Distance_CoW_R0_R1	39.24691391	-85.7689743	-1006.11169434	0.575852
Cloud_Mesh_Distance_CoW_R0_R1	42.81747818	-77.62882996	-1006.14434814	0.418885
Cloud_Mesh_Distance_CoW_R0_R1	42.57923889	-77.71754456	-1006.14367676	0.657119
Cloud_Mesh_Distance_CoW_R0_R1	-1.57617116	-86.41943359	-1006.0446167	-0.145996
Cloud_Mesh_Distance_CoW_R0_R1	40.44958115	-83.55991364	-1006.12091064	0.369131
Cloud_Mesh_Distance_CoW_R0_R1	39.94753265	-87.21603394	-1006.10803223	0.136128
Cloud_Mesh_Distance_CoW_R0_R1	-2.49962592	-69.36746979	-1006.09954834	-0.084959
Cloud_Mesh_Distance_CoW_R0_R1	41.61102676	-83.13130951	-1006.12420654	0.078215
Cloud_Mesh_Distance_CoW_R0_R1	41.7829628	-83.36421967	-1006.12371826	-0.066895
Cloud_Mesh_Distance_CoW_R0_R1	46.18693542	-76.97406769	-1006.15185547	-0.038757
Cloud_Mesh_Distance_CoW_R0_R1	44.93395615	-85.52806091	-1006.12158203	-0.069031
Cloud_Mesh_Distance_CoW_R0_R1	42.26078415	-82.65645599	-1006.12683105	0.354904
Cloud_Mesh_Distance_CoW_R0_R1	-3.03783679	-69.47862244	-1006.09832764	-0.092285
Cloud_Mesh_Distance_CoW_R0_R1	42.37472153	-75.77108002	-1006.14978027	0.008022
Cloud_Mesh_Distance_CoW_R0_R1	42.24449921	-75.98988342	-1006.14886475	0.174724
Cloud_Mesh_Distance_CoW_R0_R1	43.95936203	-88.08908844	-1006.11151123	-0.079102
Cloud_Mesh_Distance_CoW_R0_R1	-0.40739942	-73.41915894	-1006.08947754	0.762857
Cloud_Mesh_Distance_CoW_R0_R1	-0.15037096	-72.53807831	-1006.09283447	0.761915
Cloud_Mesh_Distance_CoW_R0_R1	44.2947197	-87.82795715	-1006.11291504	-0.077698
Cloud_Mesh_Distance_CoW_R0_R1	46.13176727	-77.82369995	-1006.14898682	-0.041626
Cloud_Mesh_Distance_CoW_R0_R1	40.30501556	-86.43601227	-1006.11120605	-0.079407
Cloud_Mesh_Distance_CoW_R0_R1	-2.62175155	-68.84523773	-1006.10107422	0.33672
Cloud_Mesh_Distance_CoW_R0_R1	43.00855255	-74.53720093	-1006.15484619	-0.035767
Cloud_Mesh_Distance_CoW_R0_R1	42.26451874	-87.29473877	-1006.1114502	-0.079163
Cloud_Mesh_Distance_CoW_R0_R1	-3.60645223	-70.61591339	-1006.09368896	-0.096924
Cloud_Mesh_Distance_CoW_R0_R1	1.4959774	-89.33831787	-1006.03979492	-0.150818
Cloud_Mesh_Distance_CoW_R0_R1	45.20986938	-75.9198761	-1006.15380859	-0.036804
Cloud_Mesh_Distance_CoW_R0_R1	45.8653183	-77.92527008	-1006.14819336	-0.042419
Cloud_Mesh_Distance_CoW_R0_R1	45.98685455	-73.3351059	-1006.16357422	-0.027039
Cloud_Mesh_Distance_CoW_R0_R1	46.10422134	-73.72145081	-1006.16247559	-0.028137
Cloud_Mesh_Distance_CoW_R0_R1	46.0228653	-73.52166748	-1006.1630249	-0.027588
Cloud_Mesh_Distance_CoW_R0_R1	0.37738633	-84.69342041	-1006.05340576	0.5113
Cloud_Mesh_Distance_CoW_R0_R1	0.54457653	-84.71743774	-1006.05358887	0.532964
Cloud_Mesh_Distance_CoW_R0_R1	44.72236252	-72.52774048	-1006.16424561	-0.026367
Cloud_Mesh_Distance_CoW_R0_R1	39.83554459	-87.65777588	-1006.10638428	0.438866
Cloud_Mesh_Distance_CoW_R0_R1	39.32028961	-85.23144531	-1006.11358643	0.571379
Cloud_Mesh_Distance_CoW_R0_R1	-0.5429194	-90.44930267	-1006.03289795	-0.157715
Cloud_Mesh_Distance_CoW_R0_R1	-3.45939612	-70.30577087	-1006.09490967	-0.095703
Cloud_Mesh_Distance_CoW_R0_R1	-3.35833955	-70.14290619	-1006.09564209	-0.094971
Cloud_Mesh_Distance_CoW_R0_R1	-2.14061952	-71.3494873	-1006.09356689	-0.097046
Cloud_Mesh_Distance_CoW_R0_R1	41.58744812	-82.6101532	-1006.12591553	0.570989
Cloud_Mesh_Distance_CoW_R0_R1	-3.77982974	-73.5728302	-1006.08361816	-0.106995
Cloud_Mesh_Distance_CoW_R0_R1	41.17280579	-88.38143921	-1006.10614014	-0.060543
Cloud_Mesh_Distance_CoW_R0_R1	43.33469391	-85.44525909	-1006.1192627	-0.07135
Cloud_Mesh_Distance_CoW_R0_R1	-5.25160503	-68.88026428	-1006.09680176	0.373867
Cloud_Mesh_Distance_CoW_R0_R1	43.10277939	-73.84024048	-1006.15734863	-0.033264
Cloud_Mesh_Distance_CoW_R0_R1	42.96761703	-73.63851166	-1006.15777588	-0.032837
Cloud_Mesh_Distance_CoW_R0_R1	43.18117142	-73.6181488	-1006.15820313	-0.03241
Cloud_Mesh_Distance_CoW_R0_R1	-1.13971639	-86.39335632	-1006.04534912	-0.145264
Cloud_Mesh_Distance_CoW_R0_R1	-2.70749784	-88.18851471	-1006.03692627	-0.153687
Cloud_Mesh_Distance_CoW_R0_R1	-0.02665877	-89.05978394	-1006.03833008	-0.152283
Cloud_Mesh_Distance_CoW_R0_R1	-3.87048364	-68.08669281	-1006.10162354	0.860816
Cloud_Mesh_Distance_CoW_R0_R1	-3.63795829	-68.20657349	-1006.10162354	0.746585
Cloud_Mesh_Distance_CoW_R0_R1	-6.08347797	-73.92684937	-1006.07879639	0.00518
Cloud_Mesh_Distance_CoW_R0_R1	-2.57919478	-89.16668701	-1006.03387451	-0.156738
Cloud_Mesh_Distance_CoW_R0_R1	-3.02659774	-73.19146729	-1006.08605957	-0.104553
Cloud_Mesh_Distance_CoW_R0_R1	-2.13712668	-90.51526642	-1006.03015137	-0.032385
Cloud_Mesh_Distance_CoW_R0_R1	42.72560883	-88.72183228	-1006.10748291	-0.08313
Cloud_Mesh_Distance_CoW_R0_R1	-2.34836125	-85.8468399	-1006.04528809	-0.045428
Cloud_Mesh_Distance_CoW_R0_R1	-2.1627562	-85.65537262	-1006.04620361	-0.006094
Cloud_Mesh_Distance_CoW_R0_R1	45.69532776	-74.63497162	-1006.15881348	-0.031799
Cloud_Mesh_Distance_CoW_R0_R1	45.85869598	-74.86377716	-1006.1583252	-0.032288
Cloud_Mesh_Distance_CoW_R0_R1	-3.96618772	-72.41864014	-1006.0871582	-0.103455
Cloud_Mesh_Distance_CoW_R0_R1	-3.55800509	-69.08274841	-1006.09881592	-0.091797
Cloud_Mesh_Distance_CoW_R0_R1	43.08964157	-87.2710495	-1006.112854	-0.077759
Cloud_Mesh_Distance_CoW_R0_R1	44.58926392	-86.90029144	-1006.11645508	-0.074158
Cloud_Mesh_Distance_CoW_R0_R1	47.01404953	-75.1600647	-1006.15917969	-0.031433
Cloud_Mesh_Distance_CoW_R0_R1	46.84644699	-74.94142914	-1006.15966797	-0.030945
Cloud_Mesh_Distance_CoW_R0_R1	44.05019379	-86.68439484	-1006.11633301	-0.07428
Cloud_Mesh_Distance_CoW_R0_R1	43.8641243	-86.626091	-1006.11621094	-0.074402
Cloud_Mesh_Distance_CoW_R0_R1	42.93584061	-88.70796967	-1006.10784912	-0.082764
Cloud_Mesh_Distance_CoW_R0_R1	42.8086586	-77.14833069	-1006.14593506	0.122721
Cloud_Mesh_Distance_CoW_R0_R1	43.00868225	-77.22842407	-1006.14593506	0.012178
Cloud_Mesh_Distance_CoW_R0_R1	42.8294487	-77.37779999	-1006.14520264	0.245456
Cloud_Mesh_Distance_CoW_R0_R1	-0.37579846	-90.93147278	-1006.03155518	-0.145766
Cloud_Mesh_Distance_CoW_R0_R1	44.49866486	-74.89741516	-1006.15606689	-0.034546
Cloud_Mesh_Distance_CoW_R0_R1	45.82432175	-73.39801788	-1006.16314697	-0.027466
Cloud_Mesh_Distance_CoW_R0_R1	43.31375504	-73.38877869	-1006.15917969	-0.031433
Cloud_Mesh_Distance_CoW_R0_R1	43.13180923	-72.88360596	-1006.16052246	0.3131
Cloud_Mesh_Distance_CoW_R0_R1	1.38780475	-87.45182037	-1006.04589844	-0.144714
Cloud_Mesh_Distance_CoW_R0_R1	-1.4661696	-89.82176208	-1006.0335083	-0.157104
Cloud_Mesh_Distance_CoW_R0_R1	40.41452408	-83.81049347	-1006.12005615	0.223333
Cloud_Mesh_Distance_CoW_R0_R1	40.67969894	-83.76688385	-1006.12060547	0.060333
Cloud_Mesh_Distance_CoW_R0_R1	-3.11891866	-69.62934875	-1006.09771729	-0.092896
Cloud_Mesh_Distance_CoW_R0_R1	-5.47511292	-70.59985352	-1006.09075928	-0.099854
Cloud_Mesh_Distance_CoW_R0_R1	42.52173996	-74.09735107	-1006.15557861	0.089147
Cloud_Mesh_Distance_CoW_R0_R1	42.35393906	-74.48370361	-1006.1539917	0.116094
Cloud_Mesh_Distance_CoW_R0_R1	42.92932129	-76.59037018	-1006.14794922	-0.042664
Cloud_Mesh_Distance_CoW_R0_R1	43.09527588	-76.76301575	-1006.14764404	-0.042969
Cloud_Mesh_Distance_CoW_R0_R1	-4.93179989	-68.6086731	-1006.09820557	0.509228
Cloud_Mesh_Distance_CoW_R0_R1	-5.20300007	-68.5908432	-1006.09783936	0.619037
Cloud_Mesh_Distance_CoW_R0_R1	-5.03407764	-68.81443024	-1006.09735107	0.348346
Cloud_Mesh_Distance_CoW_R0_R1	42.03226089	-73.47180176	-1006.15686035	0.80905
Cloud_Mesh_Distance_CoW_R0_R1	42.05304337	-73.26186371	-1006.15759277	0.896686
Cloud_Mesh_Distance_CoW_R0_R1	42.22286606	-73.34334564	-1006.15759277	0.709948
Cloud_Mesh_Distance_CoW_R0_R1	44.25991058	-75.59860992	-1006.15332031	-0.037292
Cloud_Mesh_Distance_CoW_R0_R1	-4.74836063	-68.46742249	-1006.09893799	0.593793
Cloud_Mesh_Distance_CoW_R0_R1	-4.71500301	-68.69366455	-1006.0982666	0.366968
Cloud_Mesh_Distance_CoW_R0_R1	-4.54296017	-68.83964539	-1006.0980835	0.182527
Cloud_Mesh_Distance_CoW_R0_R1	-1.85060382	-72.25263214	-1006.09106445	-0.099548
Cloud_Mesh_Distance_CoW_R0_R1	47.15714645	-74.15154266	-1006.16271973	-0.027893
Cloud_Mesh_Distance_CoW_R0_R1	-0.16822875	-71.52895355	-1006.09613037	0.720284
Cloud_Mesh_Distance_CoW_R0_R1	-4.37406254	-71.82872772	-1006.08843994	-0.102173
Cloud_Mesh_Distance_CoW_R0_R1	42.1462059	-85.87159729	-1006.1159668	-0.074646
Cloud_Mesh_Distance_CoW_R0_R1	-1.54349923	-90.49272156	-1006.03118896	-0.159424
Cloud_Mesh_Distance_CoW_R0_R1	44.77820587	-87.00908661	-1006.11639404	-0.074219
Cloud_Mesh_Distance_CoW_R0_R1	43.66906738	-74.52379608	-1006.15594482	-0.034668
Cloud_Mesh_Distance_CoW_R0_R1	-0.93085122	-90.66462708	-1006.03155518	-0.159058
Cloud_Mesh_Distance_CoW_R0_R1	41.34194946	-88.22301483	-1006.10693359	-0.083679
Cloud_Mesh_Distance_CoW_R0_R1	41.57250977	-88.27794647	-1006.1071167	-0.083496
Cloud_Mesh_Distance_CoW_R0_R1	0.54663968	-85.45062256	-1006.0512085	-0.139404
Cloud_Mesh_Distance_CoW_R0_R1	0.28719997	-85.49269104	-1006.05059814	-0.140015
Cloud_Mesh_Distance_CoW_R0_R1	-6.91195488	-71.5161438	-1006.08544922	0.101776
Cloud_Mesh_Distance_CoW_R0_R1	-2.09204316	-69.32781982	-1006.1003418	0.160163
Cloud_Mesh_Distance_CoW_R0_R1	-1.9135592	-69.30704498	-1006.10070801	0.278091
Cloud_Mesh_Distance_CoW_R0_R1	42.19156647	-75.58818817	-1006.15008545	0.169181
Cloud_Mesh_Distance_CoW_R0_R1	42.26016998	-74.02357483	-1006.15539551	0.357947
Cloud_Mesh_Distance_CoW_R0_R1	42.21891022	-73.81311035	-1006.15600586	0.482782
Cloud_Mesh_Distance_CoW_R0_R1	-4.20293427	-70.75339508	-1006.09228516	-0.098328
Cloud_Mesh_Distance_CoW_R0_R1	39.27257538	-86.41892242	-1006.10961914	0.576485
Cloud_Mesh_Distance_CoW_R0_R1	0.86483592	-90.49351501	-1006.03497314	-0.15564
Cloud_Mesh_Distance_CoW_R0_R1	-1.90904927	-85.50515747	-1006.04711914	-0.014653
Cloud_Mesh_Distance_CoW_R0_R1	1.91044962	-85.30516052	-1006.05383301	0.665091
Cloud_Mesh_Distance_CoW_R0_R1	46.16149902	-74.26148987	-1006.16082764	-0.029785
Cloud_Mesh_Distance_CoW_R0_R1	-4.14692688	-68.10755157	-1006.10113525	0.850425
Cloud_Mesh_Distance_CoW_R0_R1	-1.42527366	-90.67152405	-1006.03076172	-0.159851
Cloud_Mesh_Distance_CoW_R0_R1	-2.15193248	-69.54047394	-1006.09954834	-0.051063
Cloud_Mesh_Distance_CoW_R0_R1	41.42762375	-88.68942261	-1006.10552979	0.078326
Cloud_Mesh_Distance_CoW_R0_R1	-0.90494466	-88.54614258	-1006.03863525	-0.151978
Cloud_Mesh_Distance_CoW_R0_R1	42.07569504	-74.34346008	-1006.15405273	0.422068
Cloud_Mesh_Distance_CoW_R0_R1	44.33440399	-86.31427765	-1006.11798096	-0.072632
Cloud_Mesh_Distance_CoW_R0_R1	42.97648621	-74.88334656	-1006.15368652	-0.036926
Cloud_Mesh_Distance_CoW_R0_R1	-3.26804328	-70.99565887	-1006.09295654	-0.097656
Cloud_Mesh_Distance_CoW_R0_R1	-3.50337005	-71.00263977	-1006.0925293	-0.098083
Cloud_Mesh_Distance_CoW_R0_R1	-4.58402157	-73.51116943	-1006.08251953	-0.108093
Cloud_Mesh_Distance_CoW_R0_R1	41.18370438	-83.03201294	-1006.12384033	0.355848
Cloud_Mesh_Distance_CoW_R0_R1	40.95988083	-83.11212158	-1006.12322998	0.401878
Cloud_Mesh_Distance_CoW_R0_R1	-0.16066051	-90.01455688	-1006.03497314	-0.15564
Cloud_Mesh_Distance_CoW_R0_R1	42.14881516	-82.82537842	-1006.1260376	0.208585
Cloud_Mesh_Distance_CoW_R0_R1	43.46757126	-85.81296539	-1006.11828613	-0.072327
Cloud_Mesh_Distance_CoW_R0_R1	47.42176819	-76.56984711	-1006.15515137	-0.035461
Cloud_Mesh_Distance_CoW_R0_R1	42.01908875	-85.29579926	-1006.11767578	-0.072937
Cloud_Mesh_Distance_CoW_R0_R1	44.56827545	-87.12863159	-1006.11566162	-0.074951
Cloud_Mesh_Distance_CoW_R0_R1	-1.55573702	-71.40610504	-1006.09429932	-0.096313
Cloud_Mesh_Distance_CoW_R0_R1	42.80441666	-85.94265747	-1006.11682129	-0.073792
Cloud_Mesh_Distance_CoW_R0_R1	40.94475555	-83.35017395	-1006.12243652	0.211843
Cloud_Mesh_Distance_CoW_R0_R1	-2.96002841	-85.93149567	-1006.04400635	0.327052
Cloud_Mesh_Distance_CoW_R0_R1	-0.85005999	-74.08628845	-1006.08654785	0.707439
Cloud_Mesh_Distance_CoW_R0_R1	42.87739944	-88.55591583	-1006.10827637	-0.082336
Cloud_Mesh_Distance_CoW_R0_R1	44.47855759	-76.55384827	-1006.1505127	-0.0401
Cloud_Mesh_Distance_CoW_R0_R1	44.25871277	-76.67362213	-1006.14978027	-0.040833
Cloud_Mesh_Distance_CoW_R0_R1	43.52009583	-85.10220337	-1006.12072754	-0.069885
Cloud_Mesh_Distance_CoW_R0_R1	-4.91172981	-72.00545502	-1006.0869751	-0.103638
Cloud_Mesh_Distance_CoW_R0_R1	-0.68359041	-90.67166138	-1006.03192139	-0.158691
Cloud_Mesh_Distance_CoW_R0_R1	-7.28572273	-71.58435822	-1006.08459473	0.465504
Cloud_Mesh_Distance_CoW_R0_R1	40.0479126	-87.02484131	-1006.10882568	-0.025656
Cloud_Mesh_Distance_CoW_R0_R1	43.3068924	-75.37004852	-1006.15258789	-0.038025
Cloud_Mesh_Distance_CoW_R0_R1	41.12344742	-83.22589111	-1006.12310791	0.216716
Cloud_Mesh_Distance_CoW_R0_R1	-0.80474687	-71.99654388	-1006.09356689	0.059082
Cloud_Mesh_Distance_CoW_R0_R1	-0.65107703	-91.09238434	-1006.03057861	0.022697
Cloud_Mesh_Distance_CoW_R0_R1	44.06293488	-86.056633	-1006.1184082	-0.072205
Cloud_Mesh_Distance_CoW_R0_R1	43.85216904	-86.12021637	-1006.11785889	-0.072754
Cloud_Mesh_Distance_CoW_R0_R1	44.79935455	-87.43353271	-1006.11505127	-0.075562
Cloud_Mesh_Distance_CoW_R0_R1	-5.08796597	-72.30776978	-1006.08569336	-0.104919
Cloud_Mesh_Distance_CoW_R0_R1	45.8119812	-77.45333099	-1006.1496582	-0.040955
Cloud_Mesh_Distance_CoW_R0_R1	-4.73420238	-75.36459351	-1006.07617188	0.557394
Cloud_Mesh_Distance_CoW_R0_R1	-4.92562294	-75.32271576	-1006.07598877	0.568087
Cloud_Mesh_Distance_CoW_R0_R1	42.25714874	-83.32253265	-1006.12457275	-0.06604
Cloud_Mesh_Distance_CoW_R0_R1	42.18067169	-83.54875183	-1006.12371826	-0.066895
Cloud_Mesh_Distance_CoW_R0_R1	0.35000205	-88.21836853	-1006.04168701	-0.148926
Cloud_Mesh_Distance_CoW_R0_R1	0.58599734	-88.28482056	-1006.04187012	-0.148743
Cloud_Mesh_Distance_CoW_R0_R1	43.05705643	-85.76972961	-1006.11779785	-0.072815
Cloud_Mesh_Distance_CoW_R0_R1	-5.99091434	-72.43820953	-1006.0838623	-0.10675
Cloud_Mesh_Distance_CoW_R0_R1	47.25734329	-75.06145477	-1006.15991211	-0.030701
Cloud_Mesh_Distance_CoW_R0_R1	47.28210068	-74.82843781	-1006.16070557	-0.029907
Cloud_Mesh_Distance_CoW_R0_R1	-2.65120959	-73.67642975	-1006.08508301	-0.10553
Cloud_Mesh_Distance_CoW_R0_R1	-2.09386277	-69.78899384	-1006.09881592	-0.091797
Cloud_Mesh_Distance_CoW_R0_R1	-0.37203193	-73.7857666	-1006.08831787	0.95427
Cloud_Mesh_Distance_CoW_R0_R1	-2.50687099	-68.69425201	-1006.10180664	0.519187
Cloud_Mesh_Distance_CoW_R0_R1	-2.61524701	-68.47219849	-1006.10235596	0.68794
Cloud_Mesh_Distance_CoW_R0_R1	-6.98201656	-71.05342865	-1006.08685303	0.265638
Cloud_Mesh_Distance_CoW_R0_R1	42.4442215	-76.87776184	-1006.14624023	0.290836
Cloud_Mesh_Distance_CoW_R0_R1	42.72475052	-76.92468262	-1006.14648438	0.070461
Cloud_Mesh_Distance_CoW_R0_R1	-2.83351398	-86.37669373	-1006.04272461	-0.046802
Cloud_Mesh_Distance_CoW_R0_R1	-6.7127552	-72.60218811	-1006.08215332	-0.044795
Cloud_Mesh_Distance_CoW_R0_R1	43.50445175	-74.07949066	-1006.15716553	-0.033447
Cloud_Mesh_Distance_CoW_R0_R1	-1.29876637	-90.4794693	-1006.03161621	-0.158997
Cloud_Mesh_Distance_CoW_R0_R1	42.69978714	-82.95033264	-1006.12652588	0.019245
Cloud_Mesh_Distance_CoW_R0_R1	42.90821838	-82.77909851	-1006.12744141	0.191365
Cloud_Mesh_Distance_CoW_R0_R1	-4.40201855	-73.12353516	-1006.08410645	-0.106506
Cloud_Mesh_Distance_CoW_R0_R1	-4.36015987	-72.87823486	-1006.08496094	-0.105652
Cloud_Mesh_Distance_CoW_R0_R1	46.16690826	-73.88585663	-1006.16204834	-0.028564
Cloud_Mesh_Distance_CoW_R0_R1	0.65841055	-90.62746429	-1006.03424072	-0.156372
Cloud_Mesh_Distance_CoW_R0_R1	0.47307777	-90.76835632	-1006.03344727	-0.156506
Cloud_Mesh_Distance_CoW_R0_R1	42.66607666	-77.28607941	-1006.14520264	0.319406
Cloud_Mesh_Distance_CoW_R0_R1	-7.2630949	-71.81492615	-1006.0838623	0.428252
Cloud_Mesh_Distance_CoW_R0_R1	-7.04666996	-71.8730011	-1006.08404541	0.208955
Cloud_Mesh_Distance_CoW_R0_R1	1.03126884	-88.62893677	-1006.04144287	-0.14917
Cloud_Mesh_Distance_CoW_R0_R1	-1.40873837	-70.04393005	-1006.09906006	0.101174
Cloud_Mesh_Distance_CoW_R0_R1	-0.82675385	-90.89602661	-1006.03094482	-0.156902
Cloud_Mesh_Distance_CoW_R0_R1	-3.31057	-69.6164093	-1006.09747314	-0.09314
Cloud_Mesh_Distance_CoW_R0_R1	41.71061707	-73.80751038	-1006.1552124	0.948038
Cloud_Mesh_Distance_CoW_R0_R1	0.7604655	-87.78648376	-1006.04376221	-0.146851
Cloud_Mesh_Distance_CoW_R0_R1	43.60627747	-76.35775757	-1006.14978027	-0.040833
Cloud_Mesh_Distance_CoW_R0_R1	-0.87908173	-73.83601379	-1006.08734131	0.545164
Cloud_Mesh_Distance_CoW_R0_R1	-6.96849823	-72.13163757	-1006.08331299	0.137964
Cloud_Mesh_Distance_CoW_R0_R1	-7.00136757	-72.36856079	-1006.0824585	0.196593
Cloud_Mesh_Distance_CoW_R0_R1	-4.36710167	-73.36980438	-1006.08337402	-0.107239
Cloud_Mesh_Distance_CoW_R0_R1	-2.37143016	-90.31479645	-1006.03045654	-0.044941
Cloud_Mesh_Distance_CoW_R0_R1	-1.11337447	-74.67369843	-1006.08422852	0.886674
Cloud_Mesh_Distance_CoW_R0_R1	-1.36480951	-74.60980225	-1006.08404541	0.666824
Cloud_Mesh_Distance_CoW_R0_R1	-1.14513707	-86.6905899	-1006.04437256	-0.14624
Cloud_Mesh_Distance_CoW_R0_R1	-4.32334232	-70.53839111	-1006.09277344	-0.097839
Cloud_Mesh_Distance_CoW_R0_R1	46.35782623	-77.34593201	-1006.15087891	-0.039734
Cloud_Mesh_Distance_CoW_R0_R1	-5.97699833	-72.72665405	-1006.08288574	-0.107727
Cloud_Mesh_Distance_CoW_R0_R1	-6.30353546	-72.60668945	-1006.08276367	-0.107849
Cloud_Mesh_Distance_CoW_R0_R1	-6.10566616	-72.51634216	-1006.08337402	-0.107239
Cloud_Mesh_Distance_CoW_R0_R1	42.86166382	-76.23892975	-1006.14898682	-0.041626
Cloud_Mesh_Distance_CoW_R0_R1	42.95930481	-76.39117432	-1006.14868164	-0.041931
Cloud_Mesh_Distance_CoW_R0_R1	43.47581482	-74.54881287	-1006.15557861	-0.035034
Cloud_Mesh_Distance_CoW_R0_R1	46.63532639	-76.96755219	-1006.15258789	-0.038025
Cloud_Mesh_Distance_CoW_R0_R1	46.40713882	-77.0848999	-1006.15185547	-0.038757
Cloud_Mesh_Distance_CoW_R0_R1	0.75246632	-85.32310486	-1006.05194092	0.030401
Cloud_Mesh_Distance_CoW_R0_R1	-0.92606282	-88.0873642	-1006.0401001	-0.150513
Cloud_Mesh_Distance_CoW_R0_R1	41.41384506	-82.98647308	-1006.12438965	0.290516
Cloud_Mesh_Distance_CoW_R0_R1	-1.76692915	-88.46469116	-1006.03753662	-0.153076
Cloud_Mesh_Distance_CoW_R0_R1	-1.74866629	-88.07266235	-1006.03881836	-0.151794
Cloud_Mesh_Distance_CoW_R0_R1	-4.16001797	-72.77767944	-1006.08563232	-0.10498
Cloud_Mesh_Distance_CoW_R0_R1	-4.05062675	-72.97207642	-1006.08514404	-0.105469
Cloud_Mesh_Distance_CoW_R0_R1	39.20426559	-85.96591187	-1006.11096191	0.614674
Cloud_Mesh_Distance_CoW_R0_R1	43.09647369	-85.53922272	-1006.11859131	-0.072021
Cloud_Mesh_Distance_CoW_R0_R1	-3.49932122	-74.0850296	-1006.08233643	-0.108276
Cloud_Mesh_Distance_CoW_R0_R1	47.44922638	-75.23732758	-1006.15960693	-0.031006
Cloud_Mesh_Distance_CoW_R0_R1	-7.22121334	-72.06034851	-1006.08312988	0.387625
Cloud_Mesh_Distance_CoW_R0_R1	-5.26310253	-69.32220459	-1006.09533691	-0.018085
Cloud_Mesh_Distance_CoW_R0_R1	40.76372147	-82.97933197	-1006.12335205	0.620994
Cloud_Mesh_Distance_CoW_R0_R1	47.00970078	-76.87806702	-1006.15350342	-0.037109
Cloud_Mesh_Distance_CoW_R0_R1	42.95247269	-88.00273895	-1006.11022949	-0.080383
Cloud_Mesh_Distance_CoW_R0_R1	-5.55506325	-73.17321777	-1006.08209229	-0.108521
Cloud_Mesh_Distance_CoW_R0_R1	43.79950714	-87.6280899	-1006.11279297	-0.07782
Cloud_Mesh_Distance_CoW_R0_R1	-2.80593801	-72.08337402	-1006.09008789	-0.100525
Cloud_Mesh_Distance_CoW_R0_R1	-2.20266557	-72.0184021	-1006.09124756	-0.099365
Cloud_Mesh_Distance_CoW_R0_R1	-1.18329835	-90.66555023	-1006.03118896	-0.159424
Cloud_Mesh_Distance_CoW_R0_R1	-1.03895211	-90.46316528	-1006.03204346	-0.158569
Cloud_Mesh_Distance_CoW_R0_R1	40.34640121	-83.34107208	-1006.121521	0.5996
Cloud_Mesh_Distance_CoW_R0_R1	40.51671982	-83.12783813	-1006.12249756	0.647368
Cloud_Mesh_Distance_CoW_R0_R1	42.28980255	-82.97971344	-1006.12579346	0.031741
Cloud_Mesh_Distance_CoW_R0_R1	41.94309998	-82.75491333	-1006.12597656	0.326163
Cloud_Mesh_Distance_CoW_R0_R1	45.5941658	-77.89719391	-1006.14788818	-0.042725
Cloud_Mesh_Distance_CoW_R0_R1	39.29616547	-86.17500305	-1006.1104126	0.529005
Cloud_Mesh_Distance_CoW_R0_R1	39.46088791	-86.14647675	-1006.11077881	0.362416
Cloud_Mesh_Distance_CoW_R0_R1	-2.61658359	-69.5228653	-1006.09887695	-0.091736
Cloud_Mesh_Distance_CoW_R0_R1	40.04380035	-83.64022827	-1006.11999512	0.614601
Cloud_Mesh_Distance_CoW_R0_R1	39.85113525	-83.70464325	-1006.11950684	0.727199
Cloud_Mesh_Distance_CoW_R0_R1	41.08735657	-85.2059021	-1006.11651611	-0.074097
Cloud_Mesh_Distance_CoW_R0_R1	0.72066915	-85.50033569	-1006.05126953	-0.139343
Cloud_Mesh_Distance_CoW_R0_R1	42.41442871	-85.31523132	-1006.1182251	-0.072388
Cloud_Mesh_Distance_CoW_R0_R1	-1.13206387	-86.09429169	-1006.04638672	-0.144226
Cloud_Mesh_Distance_CoW_R0_R1	-1.33149648	-85.99213409	-1006.04638672	-0.144226
Cloud_Mesh_Distance_CoW_R0_R1	43.11980438	-83.67390442	-1006.12481689	-0.065796
Cloud_Mesh_Distance_CoW_R0_R1	42.94949341	-83.46853638	-1006.12518311	-0.06543
Cloud_Mesh_Distance_CoW_R0_R1	44.33036041	-73.03050995	-1006.1619873	-0.028625
Cloud_Mesh_Distance_CoW_R0_R1	1.12590051	-87.94281006	-1006.04382324	-0.14679
Cloud_Mesh_Distance_CoW_R0_R1	43.71680832	-76.73116302	-1006.14874268	-0.04187
Cloud_Mesh_Distance_CoW_R0_R1	-0.40971732	-90.68453979	-1006.03234863	-0.158264
Cloud_Mesh_Distance_CoW_R0_R1	-5.35901165	-72.52416229	-1006.08459473	-0.106018
Cloud_Mesh_Distance_CoW_R0_R1	-5.19433022	-72.45693207	-1006.08502197	-0.105591
Cloud_Mesh_Distance_CoW_R0_R1	42.06228256	-76.61762238	-1006.14648438	0.527974
Cloud_Mesh_Distance_CoW_R0_R1	42.15917206	-76.82522583	-1006.14593506	0.525555
Cloud_Mesh_Distance_CoW_R0_R1	43.68932343	-88.13519287	-1006.11096191	-0.079651
Cloud_Mesh_Distance_CoW_R0_R1	43.77667999	-87.89344788	-1006.11187744	-0.078735
Cloud_Mesh_Distance_CoW_R0_R1	-0.80504727	-73.62199402	-1006.0881958	0.495241
Cloud_Mesh_Distance_CoW_R0_R1	-0.6160059	-73.73950958	-1006.08807373	0.717494
Cloud_Mesh_Distance_CoW_R0_R1	-1.31617737	-88.72180176	-1006.03741455	-0.153198
Cloud_Mesh_Distance_CoW_R0_R1	-1.5402844	-88.74633026	-1006.03692627	-0.153687
Cloud_Mesh_Distance_CoW_R0_R1	-6.91871166	-73.50528717	-1006.07885742	0.459787
Cloud_Mesh_Distance_CoW_R0_R1	46.36577225	-73.40118408	-1006.16394043	-0.026672
Cloud_Mesh_Distance_CoW_R0_R1	42.89938736	-83.25286865	-1006.12585449	-0.064758
Cloud_Mesh_Distance_CoW_R0_R1	-4.73880005	-68.91330719	-1006.09753418	0.161939
Cloud_Mesh_Distance_CoW_R0_R1	-5.07696724	-69.07613373	-1006.09643555	0.124174
Cloud_Mesh_Distance_CoW_R0_R1	44.51903152	-76.07479095	-1006.15216064	-0.038452
Cloud_Mesh_Distance_CoW_R0_R1	0.90319383	-90.76234436	-1006.03417969	0.005722
Cloud_Mesh_Distance_CoW_R0_R1	-3.06845164	-69.2203064	-1006.09912109	-0.091492
Cloud_Mesh_Distance_CoW_R0_R1	39.43033218	-84.73578644	-1006.11541748	0.600468
Cloud_Mesh_Distance_CoW_R0_R1	44.52011871	-86.70836639	-1006.11700439	-0.073608
Cloud_Mesh_Distance_CoW_R0_R1	41.87090302	-88.48822021	-1006.10687256	-0.08374
Cloud_Mesh_Distance_CoW_R0_R1	42.24623871	-88.72946167	-1006.10668945	-0.083923
Cloud_Mesh_Distance_CoW_R0_R1	-3.12816215	-75.41793823	-1006.07855225	0.570852
Cloud_Mesh_Distance_CoW_R0_R1	-2.89143157	-75.36637878	-1006.07910156	0.578024
Cloud_Mesh_Distance_CoW_R0_R1	46.70990372	-75.16729736	-1006.15869141	-0.031921
Cloud_Mesh_Distance_CoW_R0_R1	46.67926788	-75.62229156	-1006.15710449	-0.033508
Cloud_Mesh_Distance_CoW_R0_R1	45.13372803	-73.44071198	-1006.16186523	-0.028748
Cloud_Mesh_Distance_CoW_R0_R1	-1.18084598	-84.98296356	-1006.04998779	0.207942
Cloud_Mesh_Distance_CoW_R0_R1	-1.26713395	-85.20854187	-1006.04907227	0.010669
Cloud_Mesh_Distance_CoW_R0_R1	-2.35961461	-69.61798859	-1006.09893799	-0.091675
Cloud_Mesh_Distance_CoW_R0_R1	43.31223679	-75.84705353	-1006.15100098	-0.039612
Cloud_Mesh_Distance_CoW_R0_R1	-2.21488547	-72.73110962	-1006.08886719	-0.101746
Cloud_Mesh_Distance_CoW_R0_R1	-2.06727481	-72.87620544	-1006.08862305	-0.10199
Cloud_Mesh_Distance_CoW_R0_R1	-2.26911092	-72.9240036	-1006.08813477	-0.102478
Cloud_Mesh_Distance_CoW_R0_R1	-1.90689659	-74.36172485	-1006.08398438	0.123808
Cloud_Mesh_Distance_CoW_R0_R1	43.14795303	-85.31254578	-1006.1194458	-0.071167
Cloud_Mesh_Distance_CoW_R0_R1	42.25682449	-86.90311432	-1006.11273193	-0.077881
Cloud_Mesh_Distance_CoW_R0_R1	39.16795349	-86.62596893	-1006.10876465	0.712853
Cloud_Mesh_Distance_CoW_R0_R1	-0.8843751	-70.53499603	-1006.0982666	0.293839
Cloud_Mesh_Distance_CoW_R0_R1	1.70870256	-89.23449707	-1006.04052734	-0.150085
Cloud_Mesh_Distance_CoW_R0_R1	1.57613182	-89.06226349	-1006.04083252	-0.14978
Cloud_Mesh_Distance_CoW_R0_R1	41.28288269	-82.78697205	-1006.12481689	0.525891
Cloud_Mesh_Distance_CoW_R0_R1	41.89505768	-84.01750946	-1006.1217041	-0.068909
Cloud_Mesh_Distance_CoW_R0_R1	-4.80069828	-73.62693787	-1006.08178711	-0.108826
Cloud_Mesh_Distance_CoW_R0_R1	-6.75559425	-70.26269531	-1006.08984375	0.364797
Cloud_Mesh_Distance_CoW_R0_R1	-6.93412304	-70.14712524	-1006.08990479	0.57697
Cloud_Mesh_Distance_CoW_R0_R1	-5.9287653	-68.93273163	-1006.09552002	0.661295
Cloud_Mesh_Distance_CoW_R0_R1	-5.67216015	-68.77310181	-1006.09649658	0.659928
Cloud_Mesh_Distance_CoW_R0_R1	-0.92268467	-86.202034	-1006.04632568	-0.144287
Cloud_Mesh_Distance_CoW_R0_R1	-6.70156956	-71.11450958	-1006.08709717	-0.020997
Cloud_Mesh_Distance_CoW_R0_R1	45.44852829	-78.08455658	-1006.14703369	-0.043579
Cloud_Mesh_Distance_CoW_R0_R1	45.6882515	-78.13205719	-1006.1472168	-0.043396
Cloud_Mesh_Distance_CoW_R0_R1	-7.23142624	-71.01886749	-1006.08654785	0.515351
Cloud_Mesh_Distance_CoW_R0_R1	-6.51993561	-72.77219391	-1006.08190918	-0.108704
Cloud_Mesh_Distance_CoW_R0_R1	43.49660492	-83.52328491	-1006.12591553	-0.064697
Cloud_Mesh_Distance_CoW_R0_R1	41.07961273	-84.31188202	-1006.1194458	-0.071167
Cloud_Mesh_Distance_CoW_R0_R1	41.09972382	-84.06903076	-1006.12030029	-0.070313
Cloud_Mesh_Distance_CoW_R0_R1	45.71766663	-72.79286957	-1006.16497803	-0.025635
Cloud_Mesh_Distance_CoW_R0_R1	45.98345947	-72.82441711	-1006.1652832	-0.02533
Cloud_Mesh_Distance_CoW_R0_R1	45.86709595	-73.10691833	-1006.16412354	-0.026489
Cloud_Mesh_Distance_CoW_R0_R1	44.46709442	-74.30580139	-1006.15795898	-0.032654
Cloud_Mesh_Distance_CoW_R0_R1	41.53113937	-87.53120422	-1006.10949707	-0.081116
Cloud_Mesh_Distance_CoW_R0_R1	-2.46810651	-87.17194366	-1006.04071045	-0.149902
Cloud_Mesh_Distance_CoW_R0_R1	-4.79754639	-68.24871826	-1006.09960938	0.817644
Cloud_Mesh_Distance_CoW_R0_R1	-4.57829952	-68.15220642	-1006.10028076	0.8627
Cloud_Mesh_Distance_CoW_R0_R1	-1.44962978	-74.38573456	-1006.08459473	0.445584
Cloud_Mesh_Distance_CoW_R0_R1	0.0487361	-89.40715027	-1006.03729248	-0.15332
Cloud_Mesh_Distance_CoW_R0_R1	45.03778076	-77.85597992	-1006.14709473	-0.043518
Cloud_Mesh_Distance_CoW_R0_R1	44.91569519	-78.29193115	-1006.14544678	-0.000827
Cloud_Mesh_Distance_CoW_R0_R1	-0.31436563	-71.9345932	-1006.09454346	0.548813
Cloud_Mesh_Distance_CoW_R0_R1	-0.24295318	-72.13223267	-1006.09399414	0.625855
Cloud_Mesh_Distance_CoW_R0_R1	46.47341537	-73.21092987	-1006.16479492	-0.025818
Cloud_Mesh_Distance_CoW_R0_R1	-3.90842652	-69.82691193	-1006.0958252	-0.094788
Cloud_Mesh_Distance_CoW_R0_R1	-0.0773741	-73.16584778	-1006.09082031	0.980681
Cloud_Mesh_Distance_CoW_R0_R1	-2.50995994	-86.03839874	-1006.04437256	-0.075713
Cloud_Mesh_Distance_CoW_R0_R1	0.62293482	-86.19158173	-1006.04882813	-0.141785
Cloud_Mesh_Distance_CoW_R0_R1	-5.02161312	-74.35903931	-1006.07904053	-0.111572
Cloud_Mesh_Distance_CoW_R0_R1	-5.07042122	-74.12567902	-1006.07971191	-0.110901
Cloud_Mesh_Distance_CoW_R0_R1	-4.31455231	-72.0912323	-1006.08764648	-0.102966
Cloud_Mesh_Distance_CoW_R0_R1	-4.65500736	-71.97676086	-1006.08752441	-0.103088
Cloud_Mesh_Distance_CoW_R0_R1	41.9978447	-73.69232178	-1006.15606689	0.734458
Cloud_Mesh_Distance_CoW_R0_R1	44.19841766	-86.47885132	-1006.11724854	-0.073364
Cloud_Mesh_Distance_CoW_R0_R1	42.48630524	-88.73979187	-1006.10705566	-0.083557
Cloud_Mesh_Distance_CoW_R0_R1	1.89701176	-87.44212341	-1006.04675293	-0.14386
Cloud_Mesh_Distance_CoW_R0_R1	44.18818283	-74.27416229	-1006.15759277	-0.03302
Cloud_Mesh_Distance_CoW_R0_R1	44.09136963	-74.51410675	-1006.15667725	-0.033936
Cloud_Mesh_Distance_CoW_R0_R1	43.79903793	-76.22486877	-1006.1505127	-0.0401
Cloud_Mesh_Distance_CoW_R0_R1	47.28485107	-74.22906494	-1006.16271973	-0.027893
Cloud_Mesh_Distance_CoW_R0_R1	-1.56833625	-89.14278412	-1006.0355835	-0.155029
Cloud_Mesh_Distance_CoW_R0_R1	-1.64090872	-88.91914368	-1006.03619385	-0.154419
Cloud_Mesh_Distance_CoW_R0_R1	43.10699463	-77.72854614	-1006.14447021	0.282741
Cloud_Mesh_Distance_CoW_R0_R1	-4.80061436	-75.16285706	-1006.07672119	0.377568
Cloud_Mesh_Distance_CoW_R0_R1	43.19776917	-72.40884399	-1006.16223145	0.637867
Cloud_Mesh_Distance_CoW_R0_R1	43.19353485	-72.62940216	-1006.16149902	0.465203
Cloud_Mesh_Distance_CoW_R0_R1	46.72306442	-74.21736145	-1006.16186523	-0.028748
Cloud_Mesh_Distance_CoW_R0_R1	42.679142	-85.18852997	-1006.11907959	-0.071533
Cloud_Mesh_Distance_CoW_R0_R1	42.41475677	-85.07892609	-1006.11901855	-0.071594
Cloud_Mesh_Distance_CoW_R0_R1	-1.86275887	-69.91069031	-1006.09875488	-0.091858
Cloud_Mesh_Distance_CoW_R0_R1	-4.82653427	-74.18006134	-1006.07995605	-0.110657
Cloud_Mesh_Distance_CoW_R0_R1	1.78682649	-88.19792175	-1006.04406738	-0.146545
Cloud_Mesh_Distance_CoW_R0_R1	44.93567276	-85.78154755	-1006.12072754	-0.069885
Cloud_Mesh_Distance_CoW_R0_R1	-4.07010937	-68.74458313	-1006.09912109	0.209367
Cloud_Mesh_Distance_CoW_R0_R1	-1.8030622	-90.14858246	-1006.03186035	-0.158752
Cloud_Mesh_Distance_CoW_R0_R1	-1.2450459	-70.2302475	-1006.09869385	0.126812
Cloud_Mesh_Distance_CoW_R0_R1	42.32883835	-85.78209686	-1006.11657715	-0.074036
Cloud_Mesh_Distance_CoW_R0_R1	42.49684525	-85.94384766	-1006.11627197	-0.074341
Cloud_Mesh_Distance_CoW_R0_R1	-3.67655635	-72.48472595	-1006.08740234	-0.10321
Cloud_Mesh_Distance_CoW_R0_R1	-3.42510819	-69.81863403	-1006.09661865	-0.093994
Cloud_Mesh_Distance_CoW_R0_R1	43.53519058	-87.91994476	-1006.11138916	-0.079224
Cloud_Mesh_Distance_CoW_R0_R1	43.98723602	-75.52905273	-1006.15313721	-0.037476
Cloud_Mesh_Distance_CoW_R0_R1	43.79244232	-75.58885956	-1006.15264893	-0.037964
Cloud_Mesh_Distance_CoW_R0_R1	0.16047084	-87.70746613	-1006.04309082	-0.147522
Cloud_Mesh_Distance_CoW_R0_R1	47.33638382	-74.02990723	-1006.16345215	-0.027161
Cloud_Mesh_Distance_CoW_R0_R1	47.31128693	-73.98040771	-1006.16357422	-0.027039
Cloud_Mesh_Distance_CoW_R0_R1	45.02551651	-72.50834656	-1006.16479492	-0.025818
Cloud_Mesh_Distance_CoW_R0_R1	-6.17784309	-68.84983826	-1006.09539795	0.875577
Cloud_Mesh_Distance_CoW_R0_R1	42.09415817	-88.96331024	-1006.10565186	0.106231
Cloud_Mesh_Distance_CoW_R0_R1	42.00567245	-88.72199249	-1006.10632324	-0.08429
Cloud_Mesh_Distance_CoW_R0_R1	42.70944214	-73.58876038	-1006.15753174	0.16837
Cloud_Mesh_Distance_CoW_R0_R1	42.43733978	-73.70676422	-1006.15673828	0.340858
Cloud_Mesh_Distance_CoW_R0_R1	0.01303124	-90.80721283	-1006.03259277	-0.15802
Cloud_Mesh_Distance_CoW_R0_R1	41.13375473	-86.8589859	-1006.11108398	-0.079529
Cloud_Mesh_Distance_CoW_R0_R1	45.69202042	-76.74235535	-1006.15185547	-0.038757
Cloud_Mesh_Distance_CoW_R0_R1	-1.79064679	-90.54603577	-1006.03057861	-0.160034
Cloud_Mesh_Distance_CoW_R0_R1	-1.82449985	-90.73255157	-1006.02990723	-0.006279
Cloud_Mesh_Distance_CoW_R0_R1	0.89063948	-87.98019409	-1006.04333496	-0.147278
Cloud_Mesh_Distance_CoW_R0_R1	0.92272675	-84.79208374	-1006.05395508	0.585851
Cloud_Mesh_Distance_CoW_R0_R1	43.82876968	-84.92300415	-1006.12182617	-0.068787
Cloud_Mesh_Distance_CoW_R0_R1	42.33254623	-75.2276535	-1006.15148926	0.020459
Cloud_Mesh_Distance_CoW_R0_R1	47.15407562	-75.43048859	-1006.1585083	-0.032104
Cloud_Mesh_Distance_CoW_R0_R1	-5.12625027	-69.73468018	-1006.09417725	-0.096436
Cloud_Mesh_Distance_CoW_R0_R1	-4.86988258	-69.72255707	-1006.09460449	-0.096008
Cloud_Mesh_Distance_CoW_R0_R1	43.97241211	-84.41612244	-1006.12371826	-0.066895
Cloud_Mesh_Distance_CoW_R0_R1	0.30109453	-84.68476868	-1006.05334473	0.502806
Cloud_Mesh_Distance_CoW_R0_R1	47.64257813	-75.24623871	-1006.15991211	-0.030701
Cloud_Mesh_Distance_CoW_R0_R1	47.20607758	-75.22588348	-1006.15924072	-0.031372
Cloud_Mesh_Distance_CoW_R0_R1	-5.97030544	-71.00644684	-1006.08862305	-0.10199
Cloud_Mesh_Distance_CoW_R0_R1	-6.38692379	-70.87898254	-1006.08837891	-0.102234
Cloud_Mesh_Distance_CoW_R0_R1	46.90086746	-73.69896698	-1006.16381836	-0.026794
Cloud_Mesh_Distance_CoW_R0_R1	47.11974335	-73.65150452	-1006.16436768	-0.026245
Cloud_Mesh_Distance_CoW_R0_R1	1.90331709	-87.70542145	-1006.04589844	-0.144714
Cloud_Mesh_Distance_CoW_R0_R1	-2.90406346	-88.93756104	-1006.03411865	-0.156494
Cloud_Mesh_Distance_CoW_R0_R1	39.583004	-85.12418365	-1006.11437988	0.339282
Cloud_Mesh_Distance_CoW_R0_R1	-0.62019849	-72.3431778	-1006.0927124	0.268511
Cloud_Mesh_Distance_CoW_R0_R1	-2.26204801	-86.04691315	-1006.04473877	-0.145874
Cloud_Mesh_Distance_CoW_R0_R1	45.0110817	-76.38307953	-1006.1519165	-0.038696
Cloud_Mesh_Distance_CoW_R0_R1	45.30107498	-76.45130157	-1006.15216064	-0.038452
Cloud_Mesh_Distance_CoW_R0_R1	-4.39538193	-68.98744202	-1006.09777832	0.008388
Cloud_Mesh_Distance_CoW_R0_R1	39.89011002	-86.81549072	-1006.10925293	0.053539
Cloud_Mesh_Distance_CoW_R0_R1	39.5743103	-86.79978943	-1006.10882568	0.353709
Cloud_Mesh_Distance_CoW_R0_R1	42.49527359	-76.47209167	-1006.14764404	0.071754
Cloud_Mesh_Distance_CoW_R0_R1	-2.216717	-87.25180054	-1006.04083252	-0.14978
Cloud_Mesh_Distance_CoW_R0_R1	44.05327988	-75.75120544	-1006.15252686	-0.038086
Cloud_Mesh_Distance_CoW_R0_R1	-6.98037529	-70.65549469	-1006.0881958	0.392257
Cloud_Mesh_Distance_CoW_R0_R1	-3.26043344	-75.23701477	-1006.07891846	0.370809
Cloud_Mesh_Distance_CoW_R0_R1	-5.3133173	-69.0903244	-1006.0960083	0.21003
Cloud_Mesh_Distance_CoW_R0_R1	45.89149857	-75.25712585	-1006.15704346	-0.033569
Cloud_Mesh_Distance_CoW_R0_R1	-3.55630326	-72.34725952	-1006.0880127	-0.1026
Cloud_Mesh_Distance_CoW_R0_R1	43.52270508	-73.50640869	-1006.15911865	-0.031494
Cloud_Mesh_Distance_CoW_R0_R1	0.36931109	-90.08083344	-1006.0355835	-0.155029
Cloud_Mesh_Distance_CoW_R0_R1	0.60070586	-90.14933777	-1006.03570557	-0.154907
Cloud_Mesh_Distance_CoW_R0_R1	-1.17290616	-90.25367737	-1006.03253174	-0.158081
Cloud_Mesh_Distance_CoW_R0_R1	-1.32593083	-90.04640198	-1006.03295898	-0.157654
Cloud_Mesh_Distance_CoW_R0_R1	-2.88306117	-69.10294342	-1006.09985352	0.0038
Cloud_Mesh_Distance_CoW_R0_R1	-1.98863149	-70.01886749	-1006.09820557	-0.092407
Cloud_Mesh_Distance_CoW_R0_R1	43.34267807	-83.69426727	-1006.12512207	-0.065491
Cloud_Mesh_Distance_CoW_R0_R1	-2.47776389	-89.92698669	-1006.03155518	-0.159058
Cloud_Mesh_Distance_CoW_R0_R1	1.10772896	-84.84205627	-1006.05407715	0.613371
Cloud_Mesh_Distance_CoW_R0_R1	1.23666763	-85.03224182	-1006.0536499	0.503535
Cloud_Mesh_Distance_CoW_R0_R1	-5.52292442	-74.91372681	-1006.07641602	0.429643
Cloud_Mesh_Distance_CoW_R0_R1	41.34056854	-83.23668671	-1006.12341309	0.101108
Cloud_Mesh_Distance_CoW_R0_R1	-6.8631134	-73.26218414	-1006.07971191	0.306884
Cloud_Mesh_Distance_CoW_R0_R1	-6.97712803	-73.40520477	-1006.07910156	0.469976
Cloud_Mesh_Distance_CoW_R0_R1	45.45158005	-74.46201324	-1006.15899658	-0.031616
Cloud_Mesh_Distance_CoW_R0_R1	42.78133011	-75.03890991	-1006.15283203	-0.037781
Cloud_Mesh_Distance_CoW_R0_R1	-4.08799934	-74.25262451	-1006.08087158	-0.109741
Cloud_Mesh_Distance_CoW_R0_R1	42.11174393	-86.74968719	-1006.11303711	-0.077576
Cloud_Mesh_Distance_CoW_R0_R1	-2.3337791	-85.46446228	-1006.04656982	0.247548
Cloud_Mesh_Distance_CoW_R0_R1	46.88951874	-75.35497284	-1006.1583252	-0.032288
Cloud_Mesh_Distance_CoW_R0_R1	44.41075516	-75.37343597	-1006.15435791	-0.036255
Cloud_Mesh_Distance_CoW_R0_R1	-6.92785263	-71.29605103	-1006.08612061	0.155539
Cloud_Mesh_Distance_CoW_R0_R1	-5.3175602	-74.52632904	-1006.07800293	-0.008819
Cloud_Mesh_Distance_CoW_R0_R1	-5.48251724	-68.54250336	-1006.09753418	0.776139
Cloud_Mesh_Distance_CoW_R0_R1	0.93490291	-87.08242035	-1006.04638672	-0.144226
Cloud_Mesh_Distance_CoW_R0_R1	0.7490961	-87.15821075	-1006.0458374	-0.144775
Cloud_Mesh_Distance_CoW_R0_R1	-6.91956997	-72.51700592	-1006.08209229	0.138193
Cloud_Mesh_Distance_CoW_R0_R1	-7.13048553	-72.56603241	-1006.081604	0.35473
Cloud_Mesh_Distance_CoW_R0_R1	-0.7670114	-88.99685669	-1006.03735352	-0.153259
Cloud_Mesh_Distance_CoW_R0_R1	-3.15308881	-75.60791779	-1006.07788086	0.753809
Cloud_Mesh_Distance_CoW_R0_R1	-3.5851109	-68.83066559	-1006.09960938	0.128793
Cloud_Mesh_Distance_CoW_R0_R1	0.82283467	-90.23495483	-1006.0357666	-0.154846
Cloud_Mesh_Distance_CoW_R0_R1	-4.72896862	-72.81756592	-1006.08459473	-0.106018
Cloud_Mesh_Distance_CoW_R0_R1	-2.72482371	-68.23234558	-1006.10296631	0.881393
Cloud_Mesh_Distance_CoW_R0_R1	41.91232681	-74.83365631	-1006.15216064	0.473725
Cloud_Mesh_Distance_CoW_R0_R1	42.07581711	-74.62198639	-1006.15307617	0.351498
Cloud_Mesh_Distance_CoW_R0_R1	47.23664856	-74.6342392	-1006.16125488	-0.029358
Cloud_Mesh_Distance_CoW_R0_R1	47.22754288	-74.41976929	-1006.1619873	-0.028625
Cloud_Mesh_Distance_CoW_R0_R1	43.69841766	-85.79105377	-1006.11871338	-0.071899
Cloud_Mesh_Distance_CoW_R0_R1	43.50749588	-78.08764648	-1006.1439209	0.317689
Cloud_Mesh_Distance_CoW_R0_R1	1.98763227	-85.91639709	-1006.05194092	0.27754
Cloud_Mesh_Distance_CoW_R0_R1	-3.46663976	-69.37264252	-1006.09802246	-0.09259
Cloud_Mesh_Distance_CoW_R0_R1	-3.48751712	-69.62084961	-1006.09716797	-0.093445
Cloud_Mesh_Distance_CoW_R0_R1	41.94539642	-83.58888245	-1006.12322998	-0.067383
Cloud_Mesh_Distance_CoW_R0_R1	43.55732727	-75.01249695	-1006.1541748	-0.036438
Cloud_Mesh_Distance_CoW_R0_R1	43.24107742	-83.47862244	-1006.12567139	-0.064941
Cloud_Mesh_Distance_CoW_R0_R1	42.63423538	-73.12770081	-1006.15893555	0.502801
Cloud_Mesh_Distance_CoW_R0_R1	-3.00876689	-71.38517761	-1006.09210205	-0.098511
Cloud_Mesh_Distance_CoW_R0_R1	-3.18897033	-71.58266449	-1006.09112549	-0.099487
Cloud_Mesh_Distance_CoW_R0_R1	46.79272842	-76.61730194	-1006.1539917	-0.036621
Cloud_Mesh_Distance_CoW_R0_R1	44.97385025	-78.09128571	-1006.14624023	-0.044373
Cloud_Mesh_Distance_CoW_R0_R1	44.83033752	-77.92357635	-1006.14654541	-0.044067
Cloud_Mesh_Distance_CoW_R0_R1	-0.65105748	-90.27415466	-1006.0333252	-0.157288
Cloud_Mesh_Distance_CoW_R0_R1	-0.45037127	-90.21398163	-1006.03381348	-0.156799
Cloud_Mesh_Distance_CoW_R0_R1	-0.87316656	-90.20909882	-1006.03314209	-0.157471
Cloud_Mesh_Distance_CoW_R0_R1	-0.60690808	-90.06822968	-1006.03405762	-0.156555
Cloud_Mesh_Distance_CoW_R0_R1	44.30620956	-72.4417572	-1006.16387939	0.08508
Cloud_Mesh_Distance_CoW_R0_R1	44.169487	-72.26795197	-1006.16424561	0.295006
Cloud_Mesh_Distance_CoW_R0_R1	44.18759155	-72.87556458	-1006.16223145	-0.028381
Cloud_Mesh_Distance_CoW_R0_R1	-0.04022348	-72.03820038	-1006.09466553	0.824654
Cloud_Mesh_Distance_CoW_R0_R1	0.11074162	-71.81771851	-1006.09558105	0.976111
Cloud_Mesh_Distance_CoW_R0_R1	46.35616302	-73.78327179	-1006.16271973	-0.027893
Cloud_Mesh_Distance_CoW_R0_R1	44.94214249	-75.02607727	-1006.15631104	-0.034302
Cloud_Mesh_Distance_CoW_R0_R1	-1.66710949	-74.89147186	-1006.08258057	0.690903
Cloud_Mesh_Distance_CoW_R0_R1	46.34376144	-73.05477142	-1006.1651001	-0.025513
Cloud_Mesh_Distance_CoW_R0_R1	42.28725815	-85.97398376	-1006.11584473	-0.074768
Cloud_Mesh_Distance_CoW_R0_R1	41.50490189	-86.11865997	-1006.11413574	-0.076477
Cloud_Mesh_Distance_CoW_R0_R1	42.1832695	-85.40419006	-1006.11761475	-0.072998
Cloud_Mesh_Distance_CoW_R0_R1	-5.49940681	-73.89038849	-1006.07983398	-0.110779
Cloud_Mesh_Distance_CoW_R0_R1	-5.52882004	-73.6822052	-1006.08044434	-0.110168
Cloud_Mesh_Distance_CoW_R0_R1	-3.83848119	-72.5762558	-1006.08679199	-0.103821
Cloud_Mesh_Distance_CoW_R0_R1	-4.0250864	-72.60020447	-1006.08642578	-0.104187
Cloud_Mesh_Distance_CoW_R0_R1	-4.99602222	-73.68307495	-1006.08129883	-0.109314
Cloud_Mesh_Distance_CoW_R0_R1	-5.18150616	-73.61714935	-1006.08123779	-0.109375
Cloud_Mesh_Distance_CoW_R0_R1	-5.00823307	-73.48873901	-1006.08190918	-0.108704
Cloud_Mesh_Distance_CoW_R0_R1	-1.13211226	-72.89682007	-1006.09008789	-0.100525
Cloud_Mesh_Distance_CoW_R0_R1	45.12060928	-78.25093842	-1006.14593506	-0.044678
Cloud_Mesh_Distance_CoW_R0_R1	-1.41585445	-69.25915527	-1006.10162354	0.631201
Cloud_Mesh_Distance_CoW_R0_R1	-1.43545675	-69.54951477	-1006.10064697	0.406771
Cloud_Mesh_Distance_CoW_R0_R1	1.39622664	-85.51366425	-1006.05230713	0.184132
Cloud_Mesh_Distance_CoW_R0_R1	-3.30804896	-86.69111633	-1006.04095459	0.197906
Cloud_Mesh_Distance_CoW_R0_R1	43.04137421	-84.41786194	-1006.12219238	-0.06842
Cloud_Mesh_Distance_CoW_R0_R1	-3.38837266	-68.31574249	-1006.10162354	0.658181
Cloud_Mesh_Distance_CoW_R0_R1	44.06067657	-87.52090454	-1006.11358643	-0.077026
Cloud_Mesh_Distance_CoW_R0_R1	44.27697372	-87.6391983	-1006.11352539	-0.077087
Cloud_Mesh_Distance_CoW_R0_R1	44.27758408	-87.40962219	-1006.11425781	-0.076355
Cloud_Mesh_Distance_CoW_R0_R1	41.90090561	-76.81576538	-1006.14556885	0.755637
Cloud_Mesh_Distance_CoW_R0_R1	-0.95196533	-71.02226257	-1006.09655762	0.051531
Cloud_Mesh_Distance_CoW_R0_R1	46.63234329	-77.73806	-1006.15002441	-0.040588
Cloud_Mesh_Distance_CoW_R0_R1	46.33057022	-77.74776459	-1006.14953613	-0.041077
Cloud_Mesh_Distance_CoW_R0_R1	40.80932999	-88.1934967	-1006.10614014	0.014931
Cloud_Mesh_Distance_CoW_R0_R1	45.6634903	-74.37625122	-1006.15960693	-0.031006
Cloud_Mesh_Distance_CoW_R0_R1	45.85447311	-74.46495819	-1006.15960693	-0.031006
Cloud_Mesh_Distance_CoW_R0_R1	44.52059174	-73.88329315	-1006.15942383	-0.031189
Cloud_Mesh_Distance_CoW_R0_R1	44.43215179	-73.67756653	-1006.15997314	-0.03064
Cloud_Mesh_Distance_CoW_R0_R1	-4.83782291	-72.37910461	-1006.08587646	-0.104736
Cloud_Mesh_Distance_CoW_R0_R1	-1.98671746	-71.47251129	-1006.09338379	-0.097229
Cloud_Mesh_Distance_CoW_R0_R1	-4.21987915	-69.08457184	-1006.09777832	-0.092834
Cloud_Mesh_Distance_CoW_R0_R1	43.84918976	-85.654953	-1006.11938477	-0.071228
Cloud_Mesh_Distance_CoW_R0_R1	-0.42203808	-87.71720123	-1006.04211426	-0.148499
Cloud_Mesh_Distance_CoW_R0_R1	-0.80748105	-72.44184113	-1006.09210205	0.097798
Cloud_Mesh_Distance_CoW_R0_R1	42.8644104	-73.85032654	-1006.15692139	-0.033691
Cloud_Mesh_Distance_CoW_R0_R1	-5.29013157	-74.76340485	-1006.07727051	0.188094
Cloud_Mesh_Distance_CoW_R0_R1	40.49172211	-84.17684937	-1006.11895752	-0.068346
Cloud_Mesh_Distance_CoW_R0_R1	-1.60536027	-68.82347107	-1006.1027832	0.849978
Cloud_Mesh_Distance_CoW_R0_R1	-2.04559922	-90.58526611	-1006.0300293	-0.024223
Cloud_Mesh_Distance_CoW_R0_R1	-6.78081036	-71.88813019	-1006.08441162	-0.057334
Cloud_Mesh_Distance_CoW_R0_R1	-1.71778035	-70.98448181	-1006.09545898	-0.095154
Cloud_Mesh_Distance_CoW_R0_R1	-2.88747478	-68.44485474	-1006.10198975	0.63112
Cloud_Mesh_Distance_CoW_R0_R1	-1.68387032	-69.84346771	-1006.0993042	0.023945
Cloud_Mesh_Distance_CoW_R0_R1	-1.16685748	-88.90936279	-1006.0369873	-0.153625
Cloud_Mesh_Distance_CoW_R0_R1	-2.16768432	-89.21904755	-1006.03436279	-0.15625
Cloud_Mesh_Distance_CoW_R0_R1	-2.22319198	-89.4841156	-1006.03344727	-0.157166
Cloud_Mesh_Distance_CoW_R0_R1	-0.99533153	-70.16083527	-1006.0993042	0.374092
Cloud_Mesh_Distance_CoW_R0_R1	-1.7954669	-87.48796844	-1006.04071045	-0.149902
Cloud_Mesh_Distance_CoW_R0_R1	41.60301208	-84.54234314	-1006.11950684	-0.071106
Cloud_Mesh_Distance_CoW_R0_R1	-2.05284953	-74.21868896	-1006.08422852	-0.078969
Cloud_Mesh_Distance_CoW_R0_R1	43.61222839	-86.25276184	-1006.11706543	-0.073547
Cloud_Mesh_Distance_CoW_R0_R1	46.13652802	-76.72605133	-1006.15258789	-0.038025
Cloud_Mesh_Distance_CoW_R0_R1	2.23232985	-87.6114502	-1006.04669189	-0.143921
Cloud_Mesh_Distance_CoW_R0_R1	-2.5125711	-73.28833771	-1006.08654785	-0.104065
Cloud_Mesh_Distance_CoW_R0_R1	41.05082321	-87.84107208	-1006.10772705	-0.082886
Cloud_Mesh_Distance_CoW_R0_R1	41.10319901	-88.01979065	-1006.10723877	-0.083374
Cloud_Mesh_Distance_CoW_R0_R1	41.11140823	-87.59018707	-1006.10864258	-0.08197
Cloud_Mesh_Distance_CoW_R0_R1	-3.13078141	-68.34008026	-1006.10198975	0.676709
Cloud_Mesh_Distance_CoW_R0_R1	0.22327614	-86.31056213	-1006.04779053	-0.142822
Cloud_Mesh_Distance_CoW_R0_R1	46.32094955	-76.29947662	-1006.15429688	-0.036316
Cloud_Mesh_Distance_CoW_R0_R1	-0.9600141	-84.92976379	-1006.05047607	0.216747
Cloud_Mesh_Distance_CoW_R0_R1	-3.04462028	-75.58937836	-1006.078125	0.756496
Cloud_Mesh_Distance_CoW_R0_R1	-0.76454616	-85.12574768	-1006.0501709	-0.004048
Cloud_Mesh_Distance_CoW_R0_R1	46.86302948	-76.09143066	-1006.15588379	-0.034729
Cloud_Mesh_Distance_CoW_R0_R1	42.44521332	-74.74410248	-1006.15325928	-0.034457
Cloud_Mesh_Distance_CoW_R0_R1	42.27438354	-74.67427826	-1006.15325928	0.14659
Cloud_Mesh_Distance_CoW_R0_R1	44.86377716	-73.24489594	-1006.16210938	-0.028503
Cloud_Mesh_Distance_CoW_R0_R1	-4.5744772	-72.98948669	-1006.08428955	-0.106323
Cloud_Mesh_Distance_CoW_R0_R1	-3.56725478	-71.4092865	-1006.09112549	-0.099487
Cloud_Mesh_Distance_CoW_R0_R1	-3.24263263	-87.9599762	-1006.03686523	-0.153748
Cloud_Mesh_Distance_CoW_R0_R1	-3.45850301	-87.61626434	-1006.03765869	0.062935
Cloud_Mesh_Distance_CoW_R0_R1	1.27266228	-86.13269806	-1006.05004883	-0.140564
Cloud_Mesh_Distance_CoW_R0_R1	1.73773909	-86.65630341	-1006.04907227	-0.141541
Cloud_Mesh_Distance_CoW_R0_R1	42.31850052	-76.64077759	-1006.14678955	0.303231
Cloud_Mesh_Distance_CoW_R0_R1	42.68360138	-76.67046356	-1006.14727783	-0.015468
Cloud_Mesh_Distance_CoW_R0_R1	39.57113647	-84.3776474	-1006.11682129	0.608817
Cloud_Mesh_Distance_CoW_R0_R1	-3.18777919	-70.49652863	-1006.09472656	-0.095886
Cloud_Mesh_Distance_CoW_R0_R1	-6.15475464	-74.3953476	-1006.0770874	0.385444
Cloud_Mesh_Distance_CoW_R0_R1	0.65922356	-89.00570679	-1006.03961182	-0.151001
Cloud_Mesh_Distance_CoW_R0_R1	-1.68414593	-73.79550171	-1006.08618164	-0.104431
Cloud_Mesh_Distance_CoW_R0_R1	44.63131332	-77.18907928	-1006.14868164	-0.041931
Cloud_Mesh_Distance_CoW_R0_R1	44.06823349	-73.33711243	-1006.16052246	-0.03009
Cloud_Mesh_Distance_CoW_R0_R1	43.29597473	-86.57466888	-1006.11547852	-0.075134
Cloud_Mesh_Distance_CoW_R0_R1	43.51309586	-86.54049683	-1006.1159668	-0.074646
Cloud_Mesh_Distance_CoW_R0_R1	43.04471588	-87.07444	-1006.11340332	-0.077209
Cloud_Mesh_Distance_CoW_R0_R1	41.97836304	-88.2718811	-1006.10778809	-0.082825
Cloud_Mesh_Distance_CoW_R0_R1	42.02384949	-88.07489014	-1006.10852051	-0.082092
Cloud_Mesh_Distance_CoW_R0_R1	42.18622589	-88.14286041	-1006.10852051	-0.082092
Cloud_Mesh_Distance_CoW_R0_R1	-2.44568324	-71.55207825	-1006.09240723	-0.098206
Cloud_Mesh_Distance_CoW_R0_R1	-1.5864296	-74.18760681	-1006.08508301	0.208401
Cloud_Mesh_Distance_CoW_R0_R1	-1.8263576	-74.52990723	-1006.08355713	0.305822
Cloud_Mesh_Distance_CoW_R0_R1	-1.69377208	-74.37067413	-1006.08428955	0.27042
Cloud_Mesh_Distance_CoW_R0_R1	0.6226995	-86.43032074	-1006.04803467	-0.142578
Cloud_Mesh_Distance_CoW_R0_R1	-2.37084317	-88.01409912	-1006.0380249	-0.152588
Cloud_Mesh_Distance_CoW_R0_R1	-2.46972775	-87.83602905	-1006.03851318	-0.1521
Cloud_Mesh_Distance_CoW_R0_R1	-2.29530311	-87.8366394	-1006.03875732	-0.151855
Cloud_Mesh_Distance_CoW_R0_R1	-0.72147298	-84.84892273	-1006.05114746	0.267617
Cloud_Mesh_Distance_CoW_R0_R1	43.67390823	-86.74134827	-1006.11553955	-0.075073
Cloud_Mesh_Distance_CoW_R0_R1	43.88206863	-86.79427338	-1006.11566162	-0.074951
Cloud_Mesh_Distance_CoW_R0_R1	-1.45467687	-72.46356201	-1006.09100342	-0.099609
Cloud_Mesh_Distance_CoW_R0_R1	-1.91635871	-72.63782501	-1006.08966064	-0.100952
Cloud_Mesh_Distance_CoW_R0_R1	2.10796547	-86.25437164	-1006.05102539	0.160879
Cloud_Mesh_Distance_CoW_R0_R1	45.13433456	-75.00769043	-1006.15667725	-0.033936
Cloud_Mesh_Distance_CoW_R0_R1	43.20079803	-88.06461334	-1006.1104126	-0.0802
Cloud_Mesh_Distance_CoW_R0_R1	43.20357513	-88.33879852	-1006.10949707	-0.081116
Cloud_Mesh_Distance_CoW_R0_R1	42.81203079	-88.36205292	-1006.10882568	-0.081787
Cloud_Mesh_Distance_CoW_R0_R1	-3.43836284	-71.69100189	-1006.09039307	-0.10022
Cloud_Mesh_Distance_CoW_R0_R1	-3.37612414	-71.50046539	-1006.09112549	-0.099487
[truncated: 812,652 more rows]
